# Supplementary material for: The chromosome-scale genome and the genetic resistance machinery against insect herbivores of the Mexican toloache, Datura stramonium
Source: G3 (Bethesda). 2023 Dec 19;14(2):jkad288. doi: 10.1093/g3journal/jkad288 (PMC10849327; doi:10.1093/g3journal/jkad288)
Supplement: jkad288_Supplementary_Data [file jkad288_supplementary_data.zip]

Archive with 5 entries (5 files):
- Figure_S1_G3-2023-404717.pdf
- Figure_S2_G3-2023-404717.pdf
- Table_S1_G3-2023-404717.xlsx
- Table_S2_G3-2023-404717.pdf
- Table_S3_G3-2023-404717.xlsx
