# Supplementary material for: The chromosome-scale genome and the genetic resistance machinery against insect herbivores of the Mexican toloache, Datura stramonium
Source: G3 (Bethesda). 2023 Dec 19;14(2):jkad288. doi: 10.1093/g3journal/jkad288 (PMC10849327; doi:10.1093/g3journal/jkad288)
Supplement: jkad288_Supplementary_Data [file jkad288_supplementary_data.zip › Table_S1_G3-2023-404717.xlsx]

## Sheet: Sheet1
marker	chr	pos
3059	1	0
3057	1	0
3058	1	0
3054	1	0
3055	1	0
3056	1	0
3060	1	0
3082	1	0.243
3083	1	0.243
3081	1	0.243
3050	1	1.224
3047	1	1.224
3048	1	1.224
3044	1	1.224
3046	1	1.224
3040	1	1.224
3041	1	1.224
3031	1	1.224
3045	1	1.224
3049	1	1.224
3051	1	1.224
3052	1	1.224
1672	1	1.712
1670	1	1.712
1189	1	1.955
1973	1	1.955
2689	1	1.955
1770	1	1.955
2520	1	1.955
1541	1	1.955
2960	1	1.955
2553	1	1.955
2980	1	1.955
1868	1	1.955
2649	1	1.955
2959	1	1.955
2943	1	1.955
2298	1	1.955
2764	1	1.955
1781	1	1.955
2610	1	1.955
1686	1	1.955
2839	1	1.955
1860	1	1.955
2394	1	1.955
2454	1	1.955
2299	1	1.955
2148	1	1.955
2104	1	1.955
1802	1	1.955
2775	1	1.955
2624	1	1.955
2576	1	1.955
2978	1	1.955
2802	1	1.955
1140	1	1.955
1846	1	1.955
2760	1	1.955
6283	1	1.955
3034	1	1.955
1127	1	1.955
2250	1	1.955
1674	1	1.955
2254	1	1.955
2696	1	1.955
2729	1	1.955
1587	1	1.955
2721	1	1.955
2662	1	1.955
2620	1	1.955
3035	1	1.955
2947	1	1.955
3028	1	1.955
2558	1	1.955
1612	1	1.955
1522	1	1.955
2816	1	1.955
2163	1	1.955
2690	1	1.955
1695	1	1.955
2575	1	1.955
2457	1	1.955
2983	1	1.955
2289	1	1.955
2740	1	1.955
2803	1	1.955
21081	1	1.955
2962	1	1.955
2607	1	1.955
2037	1	1.955
1150	1	1.955
2665	1	1.955
2256	1	1.955
2156	1	1.955
1876	1	1.955
2801	1	1.955
2453	1	1.955
1665	1	1.955
2991	1	1.955
1913	1	1.955
2984	1	1.955
1571	1	1.955
2415	1	1.955
2577	1	1.955
2439	1	1.955
7681	1	1.955
2151	1	1.955
2147	1	1.955
2162	1	1.955
2417	1	1.955
2812	1	1.955
2255	1	1.955
2414	1	1.955
1551	1	1.955
2149	1	1.955
1635	1	1.955
2155	1	1.955
2968	1	1.955
2105	1	1.955
2508	1	1.955
2447	1	1.955
2652	1	1.955
2249	1	1.955
2770	1	1.955
2556	1	1.955
20844	1	1.955
2036	1	1.955
2441	1	1.955
2582	1	1.955
21231	1	1.955
2106	1	1.955
2734	1	1.955
2611	1	1.955
2144	1	1.955
2831	1	1.955
2152	1	1.955
2445	1	1.955
1139	1	1.955
2368	1	1.955
2384	1	1.955
1591	1	1.955
1756	1	1.955
2081	1	1.955
2446	1	1.955
1677	1	1.955
1586	1	1.955
2804	1	1.955
2270	1	1.955
2295	1	1.955
2305	1	1.955
2917	1	1.955
2442	1	1.955
2876	1	1.955
1801	1	1.955
4210	1	1.955
1775	1	1.955
2580	1	1.955
1939	1	1.955
1162	1	1.955
2348	1	1.955
2934	1	1.955
1761	1	1.955
2868	1	1.955
4963	1	1.955
2551	1	1.955
1152	1	1.955
2621	1	1.955
2100	1	1.955
2587	1	1.955
1583	1	1.955
2456	1	1.955
1613	1	1.955
2769	1	1.955
5369	1	1.955
2300	1	1.955
2529	1	1.955
1543	1	1.955
2357	1	1.955
2452	1	1.955
2855	1	1.955
657	1	1.955
2490	1	1.955
2567	1	1.955
1651	1	1.955
6282	1	1.955
1594	1	1.955
1584	1	1.955
2516	1	1.955
2700	1	1.955
1174	1	1.955
1710	1	1.955
2154	1	1.955
2158	1	1.955
2763	1	1.955
1628	1	1.955
2440	1	1.955
2686	1	1.955
2245	1	1.955
2246	1	1.955
2399	1	1.955
2921	1	1.955
2747	1	1.955
1633	1	1.955
2969	1	1.955
656	1	1.955
1724	1	1.955
1588	1	1.955
2857	1	1.955
2052	1	1.955
2400	1	1.955
2933	1	1.955
2448	1	1.955
2895	1	1.955
1969	1	1.955
1652	1	1.955
1968	1	1.955
2588	1	1.955
1671	1	1.955
2981	1	1.955
9709	1	1.955
6284	1	1.955
2143	1	1.955
1592	1	1.955
2409	1	1.955
2157	1	1.955
2386	1	1.955
1807	1	1.955
1784	1	1.955
2614	1	1.955
2964	1	1.955
2967	1	1.955
2369	1	1.955
2455	1	1.955
2159	1	1.955
11811	1	1.955
1722	1	1.955
1634	1	1.955
21230	1	1.955
1783	1	1.955
1134	1	1.955
2351	1	1.955
2776	1	1.955
1508	1	1.955
2519	1	1.955
2932	1	1.955
2920	1	1.955
2251	1	1.955
2990	1	1.955
2673	1	1.955
2153	1	1.955
2958	1	1.955
1632	1	1.955
1660	1	1.955
2253	1	1.955
2976	1	1.955
2922	1	1.955
1873	1	1.955
2726	1	1.955
2597	1	1.955
1702	1	1.955
2736	1	1.955
2682	1	1.955
2979	1	1.955
2807	1	1.955
1629	1	1.955
2150	1	1.955
1858	1	1.955
2832	1	1.955
2946	1	1.955
2252	1	1.955
2161	1	1.955
2276	1	1.955
2688	1	1.955
1806	1	1.955
2683	1	1.955
1914	1	1.955
1589	1	1.955
2589	1	1.955
2536	1	1.955
2944	1	1.955
1585	1	1.955
2794	1	1.955
2735	1	1.955
20824	1	1.955
2443	1	1.955
2160	1	1.955
2694	1	1.955
2444	1	1.955
2713	1	1.955
2745	1	1.955
2297	1	1.955
2746	1	1.955
2579	1	1.955
1938	1	1.955
1675	1	1.955
2757	1	1.955
2877	1	1.955
2248	1	1.955
2581	1	1.955
2247	1	1.955
1523	1	1.955
2970	1	1.955
2977	1	1.955
4964	1	1.955
2512	1	1.955
2634	1	1.955
2982	1	1.955
1773	1	1.955
2416	1	1.955
2303	1	1.955
21129	1	1.955
2856	1	1.955
2557	1	1.955
2966	1	1.955
2511	1	1.955
6607	1	1.955
2398	1	1.955
1779	1	1.955
1808	1	1.955
1916	1	1.955
2992	1	1.955
2505	1	1.955
2333	1	1.955
2965	1	1.955
1793	1	1.955
2387	1	1.955
21173	1	1.955
2830	1	1.955
1917	1	1.955
1614	1	1.955
6827	1	1.955
2674	1	1.955
1110	1	1.955
1615	1	1.955
1168	1	1.955
2524	1	1.955
1413	1	1.955
2927	1	1.955
2928	1	1.955
1175	1	1.955
2304	1	1.955
1616	1	1.955
1081	1	1.955
2632	1	1.955
1128	1	1.955
2291	1	2.198
1728	1	2.198
1707	1	2.198
1703	1	2.198
1593	1	2.198
1852	1	2.198
2930	1	2.198
1904	1	2.198
1708	1	2.198
1856	1	2.198
2096	1	2.198
2521	1	2.198
2795	1	2.198
2603	1	2.198
2404	1	2.198
2543	1	2.198
2527	1	2.198
2526	1	2.198
20845	1	2.198
1691	1	2.198
2907	1	2.198
1972	1	2.198
21069	1	2.198
1655	1	2.198
1656	1	2.198
1971	1	2.198
2833	1	2.198
2542	1	2.198
2288	1	2.198
19446	1	2.198
2908	1	2.198
1694	1	2.198
2731	1	2.198
2114	1	2.198
1650	1	2.198
2541	1	2.198
1619	1	2.198
1692	1	2.198
2732	1	2.198
2900	1	2.198
2102	1	2.198
1123	1	2.198
1789	1	2.198
1758	1	2.198
2814	1	2.198
1620	1	2.198
2522	1	2.198
1810	1	2.198
2810	1	2.198
1618	1	2.198
1896	1	2.198
1316	1	2.198
1854	1	2.198
1654	1	2.198
1451	1	2.198
2609	1	2.198
1762	1	2.198
1621	1	2.198
1622	1	2.198
1617	1	2.198
2049	1	2.198
2901	1	2.198
2827	1	2.441
2847	1	2.441
2051	1	2.441
1491	1	2.441
2199	1	2.441
1630	1	2.441
5324	1	2.441
2422	1	2.441
2424	1	2.441
2423	1	2.441
2420	1	2.441
2419	1	2.441
2421	1	2.441
2657	1	2.441
2418	1	2.441
2910	1	2.441
2179	1	2.441
2165	1	2.441
2170	1	2.441
2166	1	2.441
2171	1	2.441
2167	1	2.441
2168	1	2.441
2177	1	2.441
2181	1	2.441
2164	1	2.441
2175	1	2.441
2173	1	2.441
2176	1	2.441
2180	1	2.441
2174	1	2.441
1993	1	2.441
2178	1	2.441
2169	1	2.441
2312	1	2.441
2531	1	2.441
2172	1	2.441
1544	1	2.441
1547	1	2.441
2881	1	2.441
2549	1	2.441
2468	1	2.441
2470	1	2.441
2875	1	2.441
2472	1	2.441
1817	1	2.441
1318	1	2.441
1135	1	2.441
2473	1	2.441
2783	1	2.441
2140	1	2.441
2828	1	2.441
2894	1	2.441
1700	1	2.441
2467	1	2.441
1545	1	2.441
1727	1	2.441
2725	1	2.441
4949	1	2.441
2099	1	2.441
1163	1	2.441
1752	1	2.441
2898	1	2.441
1546	1	2.441
658	1	2.441
2869	1	2.441
2870	1	2.441
2874	1	2.441
1737	1	2.441
2390	1	2.441
2849	1	2.441
2469	1	2.441
1658	1	2.441
605	1	2.441
2466	1	2.441
2893	1	2.441
2616	1	2.441
2471	1	2.441
2389	1	2.441
3274	1	2.441
2586	1	2.441
2499	1	2.441
1679	1	2.441
1750	1	2.441
1701	1	2.441
3011	1	2.441
1699	1	2.441
1560	1	2.441
3321	1	2.441
2863	1	2.441
3012	1	2.441
660	1	2.441
659	1	2.441
1698	1	2.441
2820	1	2.441
3009	1	2.441
1751	1	2.441
3013	1	2.441
3015	1	2.441
2498	1	2.441
3016	1	2.441
3008	1	2.441
3010	1	2.441
1407	1	2.441
3014	1	2.441
1839	1	2.441
20821	1	2.441
2836	1	2.441
1678	1	2.441
2565	1	2.441
2902	1	2.441
2465	1	2.685
2568	1	2.685
2459	1	2.685
1760	1	2.685
2006	1	2.685
2280	1	2.685
2460	1	2.685
2463	1	2.685
2559	1	2.685
1986	1	2.685
2007	1	2.685
2458	1	2.685
2464	1	2.685
2461	1	2.685
2279	1	2.685
3084	1	2.685
2278	1	2.685
2462	1	2.685
2670	1	2.685
1641	1	2.685
3026	1	2.685
2891	1	2.685
2751	1	2.685
2502	1	2.685
1759	1	2.685
1721	1	2.685
1510	1	2.685
1915	1	2.685
2811	1	2.685
1638	1	2.685
2669	1	2.685
1109	1	2.685
1639	1	2.685
2645	1	2.685
2120	1	2.685
2848	1	2.685
1648	1	2.685
2101	1	2.685
2287	1	2.685
2064	1	2.685
1516	1	2.685
2784	1	2.685
5344	1	2.685
2365	1	2.685
1183	1	2.685
2142	1	2.685
21044	1	2.685
2092	1	2.685
2790	1	2.685
2525	1	2.685
1637	1	2.685
1947	1	2.685
2708	1	2.685
2707	1	2.685
2889	1	2.685
2750	1	2.685
6281	1	2.685
1767	1	2.685
2887	1	2.685
2071	1	2.685
2545	1	2.685
2048	1	2.685
21092	1	2.685
2363	1	2.685
6756	1	2.685
1898	1	2.685
2574	1	2.685
2411	1	2.685
2648	1	2.685
2497	1	2.685
2032	1	2.685
1942	1	2.685
1548	1	2.685
2865	1	2.685
2640	1	2.685
1121	1	2.685
2544	1	2.685
2425	1	2.685
2695	1	2.685
1837	1	2.685
1912	1	2.685
1787	1	2.928
1870	1	2.928
3038	1	2.928
2041	1	2.928
2679	1	2.928
2905	1	2.928
2939	1	2.928
21086	1	2.928
2426	1	2.928
2678	1	2.928
2636	1	2.928
2835	1	2.928
2638	1	2.928
2938	1	2.928
1550	1	2.928
2493	1	2.928
2427	1	2.928
1786	1	2.928
2637	1	2.928
1520	1	2.928
2397	1	2.928
2084	1	2.928
2635	1	2.928
1723	1	2.928
1079	1	2.928
2430	1	2.928
1769	1	2.928
2563	1	2.928
2843	1	2.928
2088	1	2.928
2190	1	2.928
1929	1	2.928
2089	1	2.928
2913	1	2.928
1519	1	2.928
2066	1	2.928
1720	1	2.928
1564	1	2.928
1875	1	2.928
1962	1	2.928
2185	1	2.928
1798	1	2.928
2271	1	2.928
2693	1	2.928
2122	1	2.928
2692	1	2.928
2862	1	2.928
1685	1	2.928
2858	1	2.928
1115	1	2.928
2187	1	2.928
2765	1	2.928
1624	1	2.928
2186	1	2.928
2888	1	2.928
2838	1	2.928
2668	1	2.928
2193	1	2.928
1116	1	2.928
1719	1	2.928
20880	1	2.928
1958	1	2.928
2407	1	2.928
1562	1	2.928
1563	1	2.928
2431	1	2.928
1957	1	2.928
2183	1	2.928
2884	1	2.928
1816	1	2.928
1982	1	2.928
1862	1	2.928
2724	1	2.928
1953	1	2.928
1757	1	2.928
2000	1	2.928
2475	1	2.928
2799	1	2.928
2742	1	2.928
2872	1	2.928
1745	1	2.928
2273	1	2.928
7525	1	2.928
2408	1	2.928
1974	1	2.928
2192	1	2.928
2479	1	2.928
1689	1	2.928
1690	1	2.928
2188	1	2.928
1078	1	2.928
1921	1	2.928
1746	1	2.928
2182	1	2.928
2189	1	2.928
2184	1	2.928
2986	1	2.928
2753	1	2.928
5520	1	2.928
2687	1	2.928
2871	1	2.928
2987	1	2.928
2906	1	2.928
2191	1	2.928
1514	1	2.928
1503	1	2.928
1610	1	2.928
20851	1	2.928
2042	1	2.928
1623	1	2.928
1067	1	2.928
1071	1	2.928
2550	1	2.928
1068	1	2.928
2604	1	2.928
1863	1	2.928
2480	1	2.928
1754	1	2.928
2477	1	2.928
2432	1	2.928
2474	1	2.928
2491	1	2.928
1900	1	2.928
1815	1	2.928
2072	1	2.928
1902	1	2.928
2756	1	2.928
1934	1	2.928
2605	1	2.928
2020	1	2.928
2476	1	2.928
2478	1	2.928
1857	1	2.928
1908	1	2.928
2722	1	2.928
1688	1	2.928
1946	1	2.928
2788	1	2.928
7646	1	2.928
6642	1	2.928
2704	1	2.928
1901	1	2.928
6562	1	2.928
2684	1	2.928
1611	1	2.928
1885	1	2.928
1881	1	2.928
1559	1	2.928
1959	1	2.928
1114	1	2.928
2774	1	2.928
2789	1	2.928
3839	1	2.928
1073	1	2.928
1989	1	2.928
2896	1	2.928
2787	1	2.928
2988	1	2.928
2395	1	2.928
2786	1	2.928
1070	1	2.928
1072	1	2.928
1662	1	2.928
1120	1	2.928
1663	1	2.928
2880	1	2.928
1145	1	2.928
1871	1	2.928
2971	1	2.928
2222	1	2.928
2263	1	2.928
21130	1	2.928
2517	1	3.171
2727	1	3.171
2225	1	3.171
2761	1	3.171
2227	1	3.171
2950	1	3.171
2405	1	3.171
2406	1	3.171
2224	1	3.171
2226	1	3.171
1606	1	3.171
2619	1	3.171
2951	1	3.171
2591	1	3.171
2562	1	3.171
2681	1	3.171
2952	1	3.171
2948	1	3.171
1643	1	3.171
1607	1	3.171
2356	1	3.171
2680	1	3.171
2949	1	3.171
2486	1	3.171
2262	1	3.171
7677	1	3.171
1605	1	3.171
2923	1	3.171
2883	1	3.171
8185	1	3.171
1210	1	3.171
2592	1	3.171
2311	1	3.171
2911	1	3.171
7676	1	3.171
2824	1	3.171
1322	1	3.171
2766	1	3.171
2358	1	3.171
2095	1	3.171
2860	1	3.171
2698	1	3.171
2739	1	3.171
1646	1	3.171
1892	1	3.171
2205	1	3.171
1608	1	3.171
7678	1	3.171
2111	1	3.171
1609	1	3.171
2094	1	3.171
2602	1	3.171
2496	1	3.171
1748	1	3.171
2554	1	3.171
2851	1	3.171
1872	1	3.171
2677	1	3.171
2109	1	3.171
2054	1	3.171
2200	1	3.171
2825	1	3.171
2207	1	3.171
2515	1	3.171
2201	1	3.171
2210	1	3.171
2110	1	3.171
2203	1	3.171
1644	1	3.171
2202	1	3.171
1893	1	3.171
2208	1	3.171
2206	1	3.171
2882	1	3.171
2308	1	3.171
2310	1	3.171
2752	1	3.171
2697	1	3.171
2211	1	3.171
2123	1	3.171
2916	1	3.171
2209	1	3.171
2204	1	3.171
1176	1	3.415
3024	1	3.415
1636	1	3.415
2039	1	3.415
2873	1	3.415
3023	1	3.415
2328	1	3.415
2564	1	3.415
3020	1	3.415
2912	1	3.415
1696	1	3.415
7410	1	3.415
3025	1	3.415
2878	1	3.415
1515	1	3.415
7409	1	3.415
2555	1	3.415
2413	1	3.415
2044	1	3.415
3021	1	3.415
2098	1	3.415
1859	1	3.415
2285	1	3.658
2281	1	3.658
2283	1	3.658
2773	1	3.658
4116	1	3.658
2941	1	3.658
2571	1	3.658
2282	1	3.658
2284	1	3.658
2514	1	3.658
2573	1	3.658
2010	1	3.658
2785	1	3.658
2286	1	3.658
1884	1	3.658
1578	1	3.658
2866	1	3.658
2198	1	3.658
2942	1	3.658
1927	1	3.658
2940	1	3.658
2572	1	3.658
2676	1	3.658
1156	1	3.658
2257	1	3.658
2241	1	3.658
1753	1	3.658
2703	1	3.658
2244	1	3.658
2240	1	3.658
2239	1	3.658
1733	1	3.658
2237	1	3.658
2238	1	3.658
2136	1	3.658
2242	1	3.658
2897	1	3.658
2402	1	3.658
1964	1	3.658
2243	1	3.658
2809	1	3.658
2379	1	3.658
2945	1	3.658
7637	1	3.658
1681	1	3.658
2892	1	3.658
7636	1	3.658
2410	1	3.658
2846	1	3.658
2755	1	3.658
1735	1	3.658
1570	1	3.901
1565	1	3.901
1569	1	3.901
1556	1	3.901
2578	1	3.901
1505	1	3.901
1568	1	3.901
2335	1	3.901
2772	1	3.901
1566	1	3.901
2771	1	3.901
1567	1	3.901
2822	1	3.901
2383	1	3.901
2017	1	3.901
2974	1	4.145
2231	1	4.145
2290	1	4.145
2235	1	4.145
2228	1	4.145
1867	1	4.145
1532	1	4.145
2744	1	4.145
2139	1	4.145
2232	1	4.145
2973	1	4.145
2817	1	4.145
2213	1	4.145
2214	1	4.145
2532	1	4.145
2212	1	4.145
2401	1	4.145
2015	1	4.145
2233	1	4.145
1531	1	4.145
1780	1	4.145
2234	1	4.145
1530	1	4.145
2601	1	4.145
2972	1	4.145
1117	1	4.388
1080	1	4.388
1137	1	4.388
1039	1	4.388
1129	1	4.388
1136	1	4.388
6429	1	4.388
5743	1	4.388
1218	1	4.388
1165	1	4.388
1103	1	4.388
1075	1	4.631
1032	1	4.631
1042	1	4.631
1214	1	4.631
1033	1	4.631
1122	1	4.875
12301	1	4.875
1157	1	4.875
1712	1	5.118
1084	1	5.118
1711	1	5.118
1155	1	5.118
1891	1	5.118
2128	1	5.361
2129	1	5.361
1502	1	5.361
6703	1	5.361
1059	1	5.361
1742	1	5.361
2127	1	5.361
1201	1	5.604
632	1	6.338
8227	1	6.826
2523	1	7.314
2826	1	8.792
2712	1	10.52
3523	1	35.9
3525	1	36.143
3524	1	36.143
3531	1	37.124
3541	1	37.611
3540	1	37.855
3536	1	37.855
3539	1	37.855
3538	1	37.855
3537	1	37.855
3534	1	38.098
3535	1	38.098
3530	1	38.098
3533	1	38.341
3532	1	38.341
3526	1	38.585
3527	1	38.585
3529	1	38.585
3528	1	38.585
3563	1	41.073
3565	1	41.073
3564	1	41.073
3559	1	41.561
3558	1	41.561
3556	1	41.561
3555	1	41.561
3551	1	41.561
3554	1	41.561
3552	1	41.561
3557	1	41.561
3553	1	41.561
3550	1	41.561
3560	1	41.804
3561	1	41.804
3543	1	41.804
3562	1	41.804
3602	1	41.804
3548	1	41.804
3549	1	41.804
3545	1	41.804
3547	1	41.804
3603	1	41.804
3544	1	41.804
3546	1	41.804
3580	1	42.047
3566	1	42.047
3568	1	42.047
3578	1	42.047
3581	1	42.047
3595	1	42.047
3567	1	42.047
3583	1	42.047
3585	1	42.047
3569	1	42.29
3577	1	42.29
3579	1	42.29
3626	1	42.29
3582	1	42.29
3584	1	42.29
3576	1	42.29
3598	1	42.29
3596	1	42.29
3593	1	42.29
3570	1	42.29
3599	1	42.29
3571	1	42.29
3572	1	42.29
3573	1	42.29
3575	1	42.29
3592	1	42.29
3601	1	42.29
3628	1	42.29
3600	1	42.29
3574	1	42.29
3627	1	42.29
3594	1	42.29
3597	1	42.29
3622	1	42.534
3618	1	42.534
3617	1	42.534
3620	1	42.534
3615	1	42.534
3624	1	42.534
3616	1	42.534
3621	1	42.534
3619	1	42.534
3625	1	42.534
3608	1	42.534
3614	1	42.534
3623	1	42.534
3589	1	42.534
3611	1	42.534
3613	1	42.534
3588	1	42.534
3590	1	42.534
3612	1	42.534
3606	1	42.534
3609	1	42.534
3610	1	42.534
3587	1	42.534
3586	1	42.534
3605	1	42.534
3591	1	42.534
3607	1	42.534
3604	1	42.534
3629	1	42.534
3631	1	42.534
3630	1	42.534
3674	1	43.022
3667	1	43.022
3675	1	43.022
3670	1	43.022
3665	1	43.022
3676	1	43.022
3673	1	43.022
3666	1	43.022
3669	1	43.022
3671	1	43.022
3668	1	43.022
3664	1	43.022
3672	1	43.022
3663	1	43.022
3654	1	43.265
3651	1	43.265
3634	1	43.265
3662	1	43.265
3655	1	43.265
3678	1	43.265
3642	1	43.265
3640	1	43.265
3641	1	43.265
3653	1	43.265
3656	1	43.265
3644	1	43.265
3661	1	43.265
3635	1	43.265
3646	1	43.265
3647	1	43.265
3681	1	43.265
3648	1	43.265
3638	1	43.265
3677	1	43.265
3731	1	43.265
3639	1	43.265
3660	1	43.265
3632	1	43.265
3637	1	43.265
3682	1	43.265
3636	1	43.265
3680	1	43.265
3649	1	43.265
3657	1	43.265
3650	1	43.265
3633	1	43.265
3679	1	43.265
3645	1	43.265
3658	1	43.265
3659	1	43.265
3652	1	43.265
3643	1	43.265
3690	1	43.508
3691	1	43.508
3718	1	43.508
3708	1	43.508
3689	1	43.508
3721	1	43.508
3706	1	43.508
3698	1	43.508
3704	1	43.508
3723	1	43.508
3717	1	43.508
3725	1	43.508
3727	1	43.508
3692	1	43.508
3734	1	43.508
3687	1	43.508
3688	1	43.508
3719	1	43.508
3729	1	43.508
3711	1	43.508
3709	1	43.508
3702	1	43.508
3703	1	43.508
3724	1	43.508
3726	1	43.508
3701	1	43.508
3705	1	43.508
3720	1	43.508
3714	1	43.508
3716	1	43.508
3712	1	43.508
3710	1	43.508
3713	1	43.508
3732	1	43.508
3715	1	43.508
3730	1	43.508
3696	1	43.508
3707	1	43.508
3733	1	43.508
3722	1	43.508
3700	1	43.508
3695	1	43.508
3685	1	43.508
3683	1	43.508
3728	1	43.508
3697	1	43.508
3736	1	43.751
3735	1	43.751
3737	1	43.751
3693	1	43.751
3686	1	43.751
3684	1	43.751
3739	1	43.995
3744	1	44.238
3743	1	44.238
3740	1	44.238
3741	1	44.238
3742	1	44.238
3738	1	44.481
3753	1	44.725
3748	1	44.725
3750	1	44.725
3747	1	44.725
3746	1	44.725
3745	1	44.725
3751	1	44.725
3752	1	44.725
3756	1	44.725
3749	1	44.725
3755	1	44.725
3754	1	44.725
3757	1	44.968
3758	1	44.968
3759	1	45.702
3762	1	45.702
3760	1	45.702
3761	1	45.945
3764	1	45.945
3763	1	45.945
3765	1	45.945
3768	1	46.188
3767	1	46.188
3766	1	46.188
3777	1	47.169
3774	1	47.656
3769	1	47.9
3770	1	47.9
3776	1	47.9
3794	1	48.143
3798	1	48.143
3793	1	48.143
3797	1	48.143
3796	1	48.143
3790	1	48.143
3792	1	48.143
3791	1	48.143
3795	1	48.143
3802	1	48.386
3803	1	48.386
3804	1	48.386
3801	1	48.386
3780	1	48.386
3779	1	48.386
3799	1	48.386
3800	1	48.386
3778	1	48.63
3815	1	48.63
3818	1	48.63
3821	1	48.63
3771	1	48.63
3816	1	48.63
3826	1	48.63
3775	1	48.63
3773	1	48.63
3817	1	48.63
3824	1	48.63
3820	1	48.63
3822	1	48.63
3819	1	48.63
3772	1	48.63
3786	1	48.873
3823	1	48.873
3814	1	48.873
3813	1	48.873
3827	1	48.873
3825	1	48.873
3828	1	48.873
3811	1	48.873
3834	1	48.873
3782	1	48.873
3807	1	48.873
3783	1	48.873
3830	1	48.873
3829	1	48.873
3808	1	48.873
3784	1	48.873
3781	1	48.873
3805	1	48.873
3810	1	48.873
3833	1	48.873
3835	1	48.873
3809	1	48.873
3812	1	48.873
3787	1	48.873
3831	1	48.873
3832	1	48.873
3806	1	48.873
3785	1	48.873
3788	1	48.873
3789	1	48.873
3852	1	49.116
3858	1	49.116
3870	1	49.116
3871	1	49.116
3857	1	49.116
3854	1	49.116
3856	1	49.116
3846	1	49.116
3865	1	49.116
3840	1	49.116
3860	1	49.116
3838	1	49.116
3855	1	49.116
3867	1	49.116
3872	1	49.116
3837	1	49.116
3851	1	49.116
3859	1	49.116
3864	1	49.116
3836	1	49.116
3850	1	49.116
3841	1	49.116
3844	1	49.116
3875	1	49.116
3843	1	49.116
3866	1	49.116
3842	1	49.116
3853	1	49.116
3848	1	49.116
3863	1	49.116
3849	1	49.116
3845	1	49.116
3847	1	49.116
3861	1	49.116
3869	1	49.116
3877	1	49.36
3873	1	49.36
3876	1	49.36
3874	1	49.36
3862	1	49.36
3868	1	49.603
6493	1	49.846
990	1	50.334
889	1	50.577
966	1	50.577
965	1	50.577
967	1	50.577
893	1	50.577
991	1	50.821
950	1	50.821
963	1	50.821
987	1	50.821
960	1	50.821
959	1	50.821
958	1	50.821
961	1	50.821
949	1	50.821
986	1	50.821
962	1	50.821
945	1	50.821
947	1	50.821
948	1	50.821
946	1	50.821
955	1	51.064
970	1	51.064
973	1	51.064
964	1	51.064
951	1	51.064
952	1	51.064
953	1	51.064
957	1	51.064
954	1	51.064
940	1	51.064
971	1	51.064
944	1	51.064
927	1	51.064
956	1	51.064
943	1	51.064
974	1	51.064
972	1	51.064
968	1	51.064
969	1	51.064
897	1	51.307
900	1	51.307
921	1	51.307
935	1	51.307
911	1	51.307
913	1	51.307
926	1	51.307
896	1	51.307
928	1	51.307
925	1	51.307
922	1	51.307
924	1	51.307
917	1	51.307
933	1	51.307
916	1	51.307
920	1	51.307
929	1	51.307
909	1	51.307
937	1	51.307
938	1	51.307
942	1	51.307
914	1	51.307
923	1	51.307
912	1	51.307
898	1	51.307
934	1	51.307
910	1	51.307
918	1	51.307
891	1	51.307
892	1	51.307
919	1	51.307
890	1	51.307
931	1	51.307
932	1	51.307
941	1	51.307
930	1	51.307
939	1	51.307
895	1	51.307
894	1	51.307
915	1	51.307
899	1	51.307
936	1	51.307
981	1	51.551
989	1	51.551
982	1	51.551
903	1	51.551
901	1	51.551
980	1	51.551
907	1	51.551
979	1	51.551
976	1	51.551
906	1	51.551
977	1	51.551
975	1	51.551
908	1	51.551
984	1	51.551
988	1	51.551
902	1	51.551
904	1	51.551
985	1	51.551
978	1	51.551
983	1	51.551
905	1	51.551
6693	1	51.794
1251	1	52.037
6070	1	52.037
1009	1	52.037
1253	1	52.037
1250	1	52.037
2782	1	52.037
1005	1	52.037
6071	1	52.037
5455	1	52.037
1249	1	52.037
4905	1	52.037
1252	1	52.037
5573	1	52.28
1029	1	52.28
1013	1	52.28
999	1	52.28
5468	1	52.28
1023	1	52.28
5443	1	52.28
994	1	52.28
1007	1	52.28
1010	1	52.28
1963	1	52.28
1025	1	52.28
1008	1	52.28
1011	1	52.28
1026	1	52.28
1027	1	52.28
2370	1	52.28
1879	1	52.28
992	1	52.28
1004	1	52.28
1006	1	52.28
1101	1	52.28
993	1	52.28
1024	1	52.28
6823	1	52.28
1021	1	52.28
1000	1	52.28
995	1	52.28
1030	1	52.28
1022	1	52.28
1014	1	52.28
1020	1	52.28
4692	1	52.28
1031	1	52.28
998	1	52.28
1001	1	52.28
1012	1	52.28
6340	1	52.28
1002	1	52.28
1018	1	52.28
1003	1	52.28
1019	1	52.28
5115	1	52.28
1015	1	52.28
4421	1	52.28
1017	1	52.28
1016	1	52.28
6184	1	52.524
6555	1	52.524
1489	1	52.524
3306	1	52.524
6853	1	52.524
6176	1	52.524
5093	1	52.524
5366	1	52.524
1061	1	52.524
5695	1	52.524
4960	1	52.524
5094	1	52.524
1062	1	52.524
4733	1	52.524
4732	1	52.524
1056	1	52.524
7028	1	52.524
5367	1	52.524
1889	1	52.524
1991	1	52.524
4573	1	52.524
4294	1	52.524
6881	1	52.524
2699	1	52.524
4574	1	52.524
4750	1	52.524
4476	1	52.524
6556	1	52.524
6826	1	52.524
6897	1	52.524
1850	1	52.524
4385	1	52.524
4568	1	52.524
6898	1	52.524
6198	1	52.524
1063	1	52.524
5095	1	52.524
6197	1	52.524
6899	1	52.524
4959	1	52.524
6854	1	52.524
6211	1	52.524
1490	1	52.524
2309	1	52.524
2009	1	52.524
4715	1	52.524
6470	1	52.524
5588	1	52.524
1488	1	52.524
1203	1	52.524
4793	1	52.524
6199	1	52.524
6338	1	52.524
4716	1	52.524
4792	1	52.524
4817	1	52.524
6125	1	52.524
5164	1	52.524
4291	1	52.524
1323	1	52.524
5777	1	52.524
4719	1	52.524
6802	1	52.524
6846	1	52.524
6814	1	52.524
1055	1	52.524
1331	1	52.524
1036	1	52.524
4293	1	52.524
6278	1	52.524
7017	1	52.524
6401	1	52.524
9100	1	52.524
6692	1	52.524
6453	1	52.524
6327	1	52.524
4263	1	52.524
1454	1	52.524
1100	1	52.524
6286	1	52.524
6734	1	52.524
5116	1	52.524
1732	1	52.524
5715	1	52.524
4498	1	52.524
4673	1	52.524
4355	1	52.524
7467	1	52.524
4337	1	52.524
1049	1	52.524
1205	1	52.524
4292	1	52.524
7102	1	52.524
5594	1	52.524
4674	1	52.524
5473	1	52.524
1046	1	52.524
5970	1	52.524
20939	1	52.524
5713	1	52.524
5243	1	52.524
4812	1	52.524
1054	1	52.524
7029	1	52.524
6377	1	52.524
1367	1	52.524
1410	1	52.524
5585	1	52.524
4209	1	52.524
7466	1	52.524
5194	1	52.524
1264	1	52.524
5741	1	52.524
4584	1	52.524
5921	1	52.524
5712	1	52.524
1325	1	52.524
1038	1	52.524
1265	1	52.524
17308	1	52.524
4532	1	52.524
6448	1	52.524
1453	1	52.524
4612	1	52.524
1035	1	52.524
4460	1	52.524
1037	1	52.524
1333	1	52.524
21108	1	52.524
5244	1	52.524
3036	1	52.524
2372	1	52.524
6449	1	52.524
6209	1	52.524
6450	1	52.524
1326	1	52.524
6549	1	52.524
6435	1	52.524
4984	1	52.524
1269	1	52.524
1271	1	52.524
6109	1	52.524
1040	1	52.524
5191	1	52.524
5072	1	52.524
4778	1	52.524
7069	1	52.524
6257	1	52.524
1041	1	52.524
4671	1	52.524
1487	1	52.524
4354	1	52.524
4672	1	52.524
5823	1	52.524
1204	1	52.524
6626	1	52.524
5897	1	52.524
6959	1	52.524
1376	1	52.524
4670	1	52.524
4763	1	52.524
6746	1	52.524
5174	1	52.524
1048	1	52.524
6675	1	52.524
5898	1	52.524
5207	1	52.524
10523	1	52.524
7465	1	52.524
7679	1	52.524
6627	1	52.524
5714	1	52.524
6104	1	52.524
1332	1	52.524
5073	1	52.524
5519	1	52.524
1124	1	52.524
4312	1	52.524
6813	1	52.524
1330	1	52.524
4764	1	52.524
5778	1	52.524
1044	1	52.524
6775	1	52.524
1213	1	52.524
6285	1	52.524
1097	1	52.524
1409	1	52.524
5018	1	52.524
4766	1	52.524
1736	1	52.524
6933	1	52.524
5200	1	52.524
9101	1	52.524
7049	1	52.524
6630	1	52.524
6237	1	52.524
6436	1	52.524
4351	1	52.524
4484	1	52.524
2025	1	52.524
6216	1	52.524
4765	1	52.524
5812	1	52.524
6210	1	52.524
6782	1	52.524
3029	1	52.524
6777	1	52.524
2345	1	52.524
4350	1	52.524
4320	1	52.524
1366	1	52.524
5085	1	52.524
4534	1	52.524
1455	1	52.524
7087	1	52.524
1324	1	52.524
6776	1	52.524
1058	1	52.524
6519	1	52.524
5923	1	52.524
1452	1	52.524
4602	1	52.524
1270	1	52.524
1954	1	52.524
5212	1	52.524
4289	1	52.524
4593	1	52.524
5922	1	52.524
4668	1	52.524
6157	1	52.524
4772	1	52.524
6698	1	52.524
5646	1	52.524
5396	1	52.524
5239	1	52.524
4669	1	52.524
6847	1	52.524
1034	1	52.524
6960	1	52.524
1525	1	52.524
6858	1	52.767
4384	1	52.767
5576	1	52.767
4951	1	52.767
4656	1	52.767
4344	1	52.767
2691	1	52.767
5863	1	52.767
1499	1	52.767
6101	1	52.767
6103	1	52.767
2313	1	52.767
4264	1	52.767
1649	1	52.767
6857	1	52.767
6892	1	52.767
7623	1	52.767
4720	1	52.767
2382	1	52.767
5479	1	52.767
4356	1	52.767
6640	1	52.767
21208	1	52.767
1359	1	52.767
6986	1	52.767
5478	1	52.767
6193	1	52.767
5265	1	52.767
1527	1	52.767
1113	1	52.767
1602	1	52.767
5037	1	52.767
1458	1	52.767
5234	1	52.767
6416	1	52.767
7122	1	52.767
4976	1	52.767
1598	1	52.767
4712	1	52.767
6501	1	52.767
4948	1	52.767
5401	1	52.767
1965	1	52.767
5906	1	52.767
1069	1	52.767
1083	1	52.767
4347	1	52.767
2329	1	52.767
5830	1	52.767
5567	1	52.767
4795	1	52.767
6395	1	52.767
6632	1	52.767
7058	1	52.767
5298	1	52.767
6822	1	52.767
6154	1	52.767
4828	1	52.767
1509	1	52.767
2022	1	52.767
1166	1	52.767
5978	1	52.767
1314	1	52.767
5694	1	52.767
6985	1	52.767
1874	1	52.767
1315	1	52.767
1317	1	52.767
2112	1	52.767
1441	1	52.767
10535	1	52.767
1190	1	52.767
2296	1	52.767
2867	1	52.767
5157	1	52.767
1557	1	52.767
7025	1	52.767
6422	1	52.767
4437	1	52.767
2083	1	52.767
4794	1	52.767
1511	1	52.767
5936	1	52.767
5236	1	52.767
8153	1	52.767
6224	1	52.767
1215	1	52.767
5036	1	52.767
1687	1	52.767
12697	1	52.767
6839	1	52.767
5752	1	52.767
5474	1	52.767
1597	1	52.767
4776	1	52.767
5151	1	52.767
5406	1	52.767
5998	1	52.767
5560	1	52.767
2217	1	52.767
4623	1	52.767
1313	1	52.767
4724	1	52.767
6859	1	52.767
4216	1	52.767
4265	1	52.767
6156	1	52.767
6034	1	52.767
6102	1	52.767
2644	1	52.767
6335	1	52.767
4710	1	52.767
6664	1	52.767
5471	1	52.767
6141	1	52.767
5266	1	52.767
2103	1	52.767
6623	1	52.767
5331	1	52.767
5631	1	52.767
1739	1	52.767
4386	1	52.767
1181	1	52.767
4507	1	52.767
5668	1	52.767
7061	1	52.767
4252	1	52.767
5738	1	52.767
7052	1	52.767
1233	1	52.767
1358	1	52.767
6694	1	52.767
6583	1	52.767
5616	1	52.767
21002	1	52.767
4625	1	52.767
5901	1	52.767
8154	1	52.767
21135	1	52.767
5454	1	52.767
2885	1	52.767
4958	1	52.767
2392	1	52.767
6117	1	52.767
2141	1	52.767
7024	1	52.767
6948	1	52.767
7474	1	52.767
4466	1	52.767
1144	1	52.767
20943	1	52.767
4929	1	52.767
1785	1	52.767
1457	1	52.767
6280	1	52.767
6631	1	52.767
1849	1	52.767
2065	1	52.767
4769	1	52.767
6965	1	52.767
4950	1	52.767
6346	1	52.767
6996	1	52.767
4713	1	52.767
5623	1	52.767
1337	1	52.767
7481	1	52.767
1119	1	52.767
6870	1	52.767
6773	1	52.767
1335	1	52.767
1336	1	52.767
5751	1	52.767
1836	1	52.767
5546	1	52.767
5377	1	52.767
2359	1	52.767
5358	1	52.767
5977	1	52.767
4624	1	52.767
6213	1	52.767
4928	1	52.767
4827	1	52.767
6153	1	52.767
5635	1	52.767
1600	1	52.767
1814	1	52.767
1740	1	52.767
6983	1	52.767
5554	1	52.767
1988	1	52.767
4253	1	52.767
5919	1	52.767
7479	1	52.767
20066	1	52.767
6582	1	52.767
5427	1	52.767
5487	1	52.767
6392	1	52.767
1819	1	52.767
6544	1	52.767
1404	1	52.767
1800	1	52.767
1512	1	52.767
6407	1	52.767
4784	1	52.767
4711	1	52.767
5764	1	52.767
1076	1	52.767
6865	1	52.767
5997	1	52.767
6838	1	52.767
1596	1	52.767
6057	1	52.767
5235	1	52.767
4225	1	52.767
1555	1	52.767
1456	1	52.767
2135	1	52.767
1440	1	52.767
6581	1	52.767
4465	1	52.767
4300	1	52.767
5035	1	52.767
1494	1	52.767
4238	1	52.767
5765	1	52.767
2050	1	52.767
1869	1	52.767
6077	1	52.767
5979	1	52.767
5114	1	52.767
3033	1	52.767
1432	1	52.767
6465	1	52.767
2021	1	52.767
6087	1	52.767
6947	1	52.767
5279	1	52.767
[truncated: 17,657 more rows]
