# Supplementary material for: The chromosome-scale genome and the genetic resistance machinery against insect herbivores of the Mexican toloache, Datura stramonium
Source: G3 (Bethesda). 2023 Dec 19;14(2):jkad288. doi: 10.1093/g3journal/jkad288 (PMC10849327; doi:10.1093/g3journal/jkad288)
Supplement: jkad288_Supplementary_Data [file jkad288_supplementary_data.zip › Table_S3_G3-2023-404717.xlsx]

## Sheet: Sheet1
gene	IDENTIFIER	NAME	DESCRIPTION	baseMean	log2FoldChange	lfcSE	stat	pvalue	padj	control 15	control 14	control 13	damage St	damage 26	damage 25	averagedamage
ANN08543	'ann08543-ra'	Secondary metabolism.terpenoids.carotenoid biosynthesis.carotenes.phytoene synthase (PSY)	phytoene synthase (PSY)	15.2453	20.6485	3.9096	5.28149	1.28e-07	3.06e-05	0	0	0	91.4719	0	0	30.4906
ANN34126	'ann34126-ra'	not assigned.not annotated	no hits & (original description: none)	8.16362	6.40414	1.54429	4.14698	3.37e-05	0.00260496	0	0	0	7.84045	11.4517	29.6895	16.3272
ANN28208	'ann28208-ra'	External stimuli response.pathogen.defense mechanisms.defensin activities.defensin (PDF2)	defensin (PDF2)	2368.62	5.80291	1.78563	3.24977	0.00115496	0.0383874	151.14	96.7186	2.20435	52.2697	7934.63	5974.79	4653.9
ANN01186	'ann01186-ra'	Enzyme classification.EC_2 transferases.EC_2.3 acyltransferase	Acetyl-CoA-benzylalcohol acetyltransferase OS=Clarkia breweri (sp|o64988|beath_clabr : 233.0) & Enzyme classification.EC_2 transferases.EC_2.3 acyltransferase(50.2.3 : 66.2)	34.4283	5.58447	1.14168	4.89144	1e-06	0.000159817	3.14876	0	1.10217	7.84045	37.9339	156.545	67.4397
ANN17791	'ann17791-ra'	Enzyme classification.EC_1 oxidoreductases.EC_1.10 oxidoreductase acting on diphenol or related substance as donor	Monocopper oxidase-like protein SKU5 OS=Arabidopsis thaliana (sp|q9su40|sku5_arath : 466.0) & Enzyme classification.EC_1 oxidoreductases.EC_1.10 oxidoreductase acting on diphenol or related substance as donor(50.1.10 : 160.8)	25.4866	5.56796	1.3836	4.02426	5.72e-05	0.00413924	0	2.01497	1.10217	138.515	8.58881	2.69905	49.9341
ANN08356	'ann08356-ra'	Protein modification.phosphorylation.TKL protein kinase superfamily.RLCK-VII receptor-like protein kinase families.receptor-like protein kinase (RLCK-VIIa)	receptor-like protein kinase (RLCK-VIIa)	16.9457	5.53793	1.60276	3.45525	0.000549774	0.0227063	1.04959	0	1.10217	95.3921	1.43147	2.69905	33.1742
ANN03008	'ann03008-ra'	Enzyme classification.EC_2 transferases.EC_2.4 glycosyltransferase	Probable xyloglucan endotransglucosylase/hydrolase protein 23 OS=Arabidopsis thaliana (sp|q38910|xth23_arath : 399.0) & Enzyme classification.EC_2 transferases.EC_2.4 glycosyltransferase(50.2.4 : 330.0)	156.315	5.15774	0.646029	7.98375	1.42e-15	3.65e-12	4.19834	5.03743	16.5326	209.079	572.587	130.454	304.04
ANN01945	'ann01945-ra'	RNA biosynthesis.transcriptional regulation.AP2/ERF transcription factor superfamily.transcription factor (ERF)	transcription factor (ERF)	11.5955	5.02399	1.2843	3.91184	9.16e-05	0.00622812	0	2.01497	0	15.6809	22.1878	29.6895	22.5194
ANN28415	'ann28415-ra'	not assigned.annotated	Ethylene-responsive transcription factor ERF025 OS=Arabidopsis thaliana (sp|q9fj90|erf25_arath : 112.0)	27.1203	4.92371	1.04798	4.69831	2.62e-06	0.000340167	1.04959	3.02246	1.10217	5.22697	79.4465	72.8742	52.5159
ANN22782	'ann22782-ra'	not assigned.not annotated	no hits & (original description: none)	69.4763	4.77634	0.601903	7.9354	2.1e-15	4.32e-12	2.09917	8.05988	4.40869	141.128	83.0251	178.137	134.097
ANN01352	'ann01352-ra'	not assigned.not annotated	no hits & (original description: none)	17.0018	4.51378	1.33724	3.37544	0.000736967	0.0278639	1.04959	1.00749	2.20435	91.4719	3.57867	2.69905	32.5832
ANN02596	'ann02596-ra'	RNA biosynthesis.transcriptional regulation.transcriptional repression.transcriptional repressor (AITR)	transcriptional repressor (AITR)	49.458	4.50027	0.920005	4.89157	1e-06	0.000159817	6.29751	4.02994	2.20435	44.4292	12.1675	227.62	94.7388
ANN35391	'ann35391-ra'	not assigned.annotated	NADH-ubiquinone oxidoreductase chain 2 OS=Arabidopsis thaliana (sp|o05000|nu2m_arath : 334.0)	21.0136	4.22702	1.29214	3.27134	0.00107038	0.0362098	3.14876	1.00749	2.20435	112.38	6.44161	0.899682	39.907
ANN01434	'ann01434-ra'	not assigned.not annotated	no hits & (original description: none)	39.474	4.17596	0.978404	4.26813	1.97e-05	0.00167531	4.19834	7.0524	1.10217	15.6809	17.1776	191.632	74.8303
ANN31253	'ann31253-ra'	Cell division.cell cycle organisation.cell cycle control.CYCLIN-dependent protein kinase inhibitor activities.inhibitor (SIM)	SIM-type cyclin-dependent kinase inhibitor	90.2652	3.82236	0.640446	5.96828	2.4e-09	1.03e-06	11.5454	14.1048	9.91955	351.513	74.4363	80.0717	168.674
ANN31232	'ann31232-ra'	Secondary metabolism.phenolics.flavonoid biosynthesis.chalcones.chalcone synthase activity.chalcone synthase (CHS)	chalcone synthase	126.862	3.74897	0.737669	5.08219	3.73e-07	7.83e-05	18.8925	30.2246	3.30652	514.856	110.223	83.6704	236.25
ANN02910	'ann02910-ra'	not assigned.annotated	Low-temperature-induced 65 kDa protein OS=Arabidopsis thaliana (sp|q04980|lti65_arath : 92.4)	427.219	3.74638	0.510139	7.34383	2.08e-13	2.37e-10	85.0164	57.4267	35.2695	399.863	521.054	1464.68	795.2
ANN20650	'ann20650-ra'	Cell wall organisation.cell wall proteins.hydroxyproline-rich glycoprotein activities.arabinogalactan-protein activities.classical arabinogalactan protein	classical arabinogalactan protein	302.902	3.60666	0.514903	7.00455	2.48e-12	2.32e-09	48.2809	42.3144	47.3934	201.238	448.049	1030.14	559.808
ANN01704	'ann01704-ra'	Cell wall organisation.cell wall proteins.hydroxyproline-rich glycoprotein activities.arabinogalactan-protein activities.lysine-rich arabinogalactan protein	lysine-rich arabinogalactan protein	108.831	3.50814	0.692701	5.06444	4.1e-07	8.21e-05	7.3471	6.04491	39.6782	67.9505	275.558	256.409	199.973
ANN10727	'ann10727-ra'	not assigned.annotated	Senescence/dehydration-associated protein At3g51250 OS=Arabidopsis thaliana (sp|q9sd22|sdeh3_arath : 440.0)	131.858	3.39494	0.416441	8.15228	3.57e-16	1.84e-12	20.9917	18.1347	29.7587	185.557	201.121	335.581	240.753
ANN07692	'ann07692-ra'	Solute transport.carrier-mediated transport.APC superfamily.borate transporter (BOR)	borate transporter (BOR)	108.558	3.33229	0.414465	8.03997	8.99e-16	3.08e-12	17.8429	19.1422	22.0435	145.048	265.537	181.736	197.44
ANN15014	'ann15014-ra'	not assigned.annotated	Peroxidase 21 OS=Arabidopsis thaliana (sp|q42580|per21_arath : 451.0)	25.0487	3.3302	0.886526	3.75646	0.000172334	0.0103256	3.14876	5.03743	5.51086	16.9876	105.213	14.3949	45.5318
ANN06969	'ann06969-ra'	not assigned.not annotated	no hits & (original description: none)	111.202	3.23491	0.59297	5.45544	4.89e-08	1.48e-05	45.1322	11.0823	7.71521	292.71	160.324	150.247	201.094
ANN00311	'ann00311-ra'	Enzyme classification.EC_1 oxidoreductases.EC_1.4 oxidoreductase acting on CH-NH2 group of donor	Primary amine oxidase OS=Pisum sativum (sp|q43077|amo_pea : 221.0) & Enzyme classification.EC_1 oxidoreductases.EC_1.4 oxidoreductase acting on CH-NH2 group of donor(50.1.4 : 157.3)	36.3334	3.22699	0.638414	5.0547	4.31e-07	8.36e-05	9.44627	5.03743	6.61304	66.6438	98.7713	31.4889	65.6347
ANN02860	'ann02860-ra'	Solute transport.carrier-mediated transport.MOP superfamily.MATE family.metabolite transporter (DTX)	metabolite transporter (DTX)	52.7617	3.19079	0.806702	3.95535	7.64e-05	0.00534645	14.6942	14.1048	2.20435	215.612	39.3654	30.5892	95.189
ANN23065	'ann23065-ra'	Phytohormone action.abscisic acid.conjugation and degradation.abscisic acid hydroxylase (CYP707A)	abscisic acid hydroxylase	73.6766	3.09887	0.499522	6.20366	5.52e-10	2.99e-07	11.5454	20.1497	14.3282	185.557	136.705	73.7739	132.012
ANN14883	'ann14883-ra'	RNA biosynthesis.transcriptional regulation.MYB transcription factor superfamily.transcription factor (MYB)	transcription factor (MYB)	22.627	3.07298	0.917958	3.34763	0.000815057	0.0302601	4.19834	9.06737	1.10217	35.282	78.015	8.09714	40.4647
ANN09114	'ann09114-ra'	not assigned.not annotated	no hits & (original description: none)	44.0076	2.93489	0.552421	5.31278	1.08e-07	2.71e-05	12.595	9.06737	8.81738	77.0977	45.807	110.661	77.8552
ANN09583	'ann09583-ra'	Solute transport.channels.MCU calcium uniporter complex.channel component MCU	channel component MCU of MCU calcium uniporter complex	211.295	2.88001	0.483807	5.95282	2.64e-09	1.08e-06	57.7272	59.4416	34.1673	576.273	387.212	152.946	372.144
ANN28251	'ann28251-ra'	Cell wall organisation.callose.regulatory beta-1,3 glucanase (BG_ppap)	regulatory beta-1,3 glucanase (BG_ppap)	46.5177	2.86953	0.566882	5.06194	4.15e-07	8.21e-05	17.8429	9.06737	6.61304	99.3123	99.487	46.7835	81.8609
ANN14640	'ann14640-ra'	not assigned.not annotated	no hits & (original description: none)	30.3752	2.84818	0.843123	3.37813	0.000729801	0.0277973	5.24793	6.04491	11.0217	16.9876	17.8933	125.056	53.3123
ANN31313	'ann31313-ra'	Multi-process regulation.Programmed Cell Death (PCD) system.vacuole-mediated cell death.metacaspase-like regulator (MCP1)	programmed cell death metacaspase-like regulator (MCP1)	33.3237	2.83057	0.783511	3.61267	0.000303061	0.0156617	3.14876	18.1347	3.30652	39.2022	107.36	28.7898	58.4507
ANN06073	'ann06073-ra'	not assigned.not annotated	no hits & (original description: none)	354.223	2.80454	0.610101	4.59685	4.29e-06	0.000512908	184.727	50.3743	30.8608	966.989	626.983	265.406	619.793
ANN14628	'ann14628-ra'	Enzyme classification.EC_2 transferases.EC_2.4 glycosyltransferase	UDP-glycosyltransferase 75C1 OS=Solanum lycopersicum (sp|k4cws6|u75c1_sollc : 552.0) & Enzyme classification.EC_2 transferases.EC_2.4 glycosyltransferase(50.2.4 : 309.5)	68.6327	2.79739	0.799365	3.49951	0.000466116	0.0205711	8.39668	34.2545	8.81738	282.256	35.7867	42.2851	120.109
ANN07102	'ann07102-ra'	Protein homeostasis.ubiquitin-proteasome system.ubiquitin-fold protein conjugation.ubiquitin conjugation (ubiquitylation).ubiquitin-ligase E3 activities.RING-domain E3 ligase activities.RING-H2-class ligase activities.ATL-subclass ligase	RING-H2-class E3 ATL-subclass ubiquitin ligase	404.967	2.79487	0.429377	6.50913	7.56e-11	4.57e-08	115.454	108.808	81.5608	752.683	321.365	1049.93	707.992
ANN09320	'ann09320-ra'	Solute transport.primary active transport.ABC superfamily.ABC1 family.subfamily ABCB transporter	subfamily ABCB transporter	41.6633	2.78366	0.689478	4.03735	5.41e-05	0.00394281	10.4959	11.0823	9.91955	143.742	52.2486	22.4921	72.8274
ANN33289	'ann33289-ra'	Lipid metabolism.glycerolipid metabolism.phosphatidylserine biosynthesis.base-exchange pathway.base-exchange-type phosphatidylserine synthase	base-exchange-type phosphatidylserine synthase	84.761	2.76533	0.73844	3.74482	0.000180521	0.0106694	38.8347	15.1123	11.0217	335.833	67.279	40.4857	147.866
ANN17705	'ann17705-ra'	Cell wall organisation.cell wall proteins.hydroxyproline-rich glycoprotein activities.arabinogalactan-protein activities.classical arabinogalactan protein	classical arabinogalactan protein	46.9587	2.73892	0.642497	4.26293	2.02e-05	0.0017008	5.24793	16.1198	15.4304	36.5888	64.4161	143.949	81.6513
ANN01481	'ann01481-ra'	not assigned.annotated	Protein EARLY-RESPONSIVE TO DEHYDRATION 7, chloroplastic OS=Arabidopsis thaliana (sp|o48832|erd7_arath : 438.0)	689.612	2.71954	0.399571	6.80615	1e-11	7.93e-09	216.215	179.332	149.895	759.217	882.5	1950.51	1197.41
ANN33213	'ann33213-ra'	not assigned.not annotated	no hits & (original description: none)	12.9973	2.70636	0.852769	3.17361	0.00150553	0.0452717	5.24793	4.02994	1.10217	13.0674	29.3451	25.1911	22.5345
ANN08469	'ann08469-ra'	Protein homeostasis.ubiquitin-proteasome system.ubiquitin-fold protein conjugation.ubiquitin conjugation (ubiquitylation).ubiquitin-ligase E3 activities.U-Box E3 ligase activities.group-III ligase	U-Box-group-III E3 ubiquitin protein ligase	20.8767	2.69265	0.77669	3.46683	0.000526632	0.0223797	6.29751	8.05988	2.20435	57.4966	14.3147	36.887	36.2328
ANN06919	'ann06919-ra'	Cell wall organisation.cellulose.cellulose-hemicellulose network assembly.regulatory protein (COB)	regulatory protein (COB) of cellulose-hemicellulose network assembly	247.59	2.68704	0.313729	8.56484	1.08e-17	1.11e-13	58.7768	57.4267	83.7651	381.568	417.273	486.728	428.523
ANN11979	'ann11979-ra'	Cell division.cytokinesis.phragmoplast disassembly.NACK-PQR signalling pathway.MAP-kinase (NRK/MPK)	MAP-kinase (NRK/MPK)	597.851	2.67386	0.346935	7.70707	1.29e-14	1.89e-11	197.322	181.347	106.911	1164.31	734.343	1202.87	1033.84
ANN09504	'ann09504-ra'	Solute transport.primary active transport.P-type ATPase superfamily.P2 family.P2B-type calcium cation-transporting ATPase (ACA)	P2B-type calcium cation-transporting ATPase (ACA)	1833.75	2.66044	0.358572	7.41955	1.18e-13	1.51e-10	572.024	526.915	403.395	3371.39	1809.38	4319.37	3166.71
ANN33216	'ann33216-ra'	Protein modification.phosphorylation.TKL protein kinase superfamily.protein kinase (PERK)	protein kinase (PERK)	189.172	2.65419	0.407231	6.51764	7.14e-11	4.57e-08	40.9338	56.4192	58.4151	205.158	285.578	488.527	326.421
ANN00655	'ann00655-ra'	not assigned.annotated	BAG family molecular chaperone regulator 6 OS=Arabidopsis thaliana (sp|o82345|bag6_arath : 96.7)	4905.76	2.59367	0.521906	4.96962	6.71e-07	0.000116933	2166.34	825.131	1191.45	16299	4418.23	4534.4	8417.2
ANN25870	'ann25870-ra'	Solute transport.primary active transport.ABC superfamily.ABC2 family.subfamily ABCG transporter	subfamily ABCG transporter	16.9717	2.5879	0.752904	3.43723	0.0005877	0.0237016	5.24793	6.04491	3.30652	15.6809	43.6598	27.8901	29.0769
ANN05503	'ann05503-ra'	not assigned.annotated	NDR1/HIN1-like protein 13 OS=Arabidopsis thaliana (sp|q9zvd2|nhl13_arath : 196.0)	39.5137	2.58612	0.562413	4.59825	4.26e-06	0.000512908	14.6942	5.03743	14.3282	47.0427	68.7105	87.2692	67.6741
ANN08902	'ann08902-ra'	Cell wall organisation.pectin.homogalacturonan.modification and degradation.pectin methylesterase	pectin methylesterase	331.431	2.50163	0.536025	4.66699	3.06e-06	0.000383323	136.446	104.778	57.313	184.251	529.643	976.155	563.35
ANN02324	'ann02324-ra'	not assigned.not annotated	no hits & (original description: none)	144.69	2.48071	0.689308	3.59883	0.000319649	0.0160611	29.3884	45.3368	57.313	52.2697	115.233	568.599	245.367
ANN00808	'ann00808-ra'	Photosynthesis.CAM/C4 photosynthesis.NAD-dependent malate dehydrogenase	NAD-dependent malate dehydrogenase	79.594	2.47837	0.545772	4.54104	5.6e-06	0.000639637	23.0909	36.2695	13.2261	130.674	210.426	63.8774	134.992
ANN15073	'ann15073-ra'	Enzyme classification.EC_2 transferases.EC_2.4 glycosyltransferase	UDP-glycosyltransferase 76E1 OS=Solanum lycopersicum (sp|k4d3v7|u76e1_sollc : 868.0) & Enzyme classification.EC_2 transferases.EC_2.4 glycosyltransferase(50.2.4 : 199.7)	44.0438	2.47614	0.707907	3.49783	0.000469056	0.0205711	23.0909	3.02246	14.3282	30.055	68.7105	125.056	74.6071
ANN21040	'ann21040-ra'	not assigned.not annotated	no hits & (original description: none)	127.555	2.46447	0.492052	5.00855	5.48e-07	0.000104444	39.8842	59.4416	17.6348	290.097	125.253	233.018	216.123
ANN01205	'ann01205-ra'	not assigned.annotated	Protein PELPK1 OS=Arabidopsis thaliana (sp|q9lxb8|plpk1_arath : 84.3)	54.4897	2.45435	0.778972	3.15076	0.00162846	0.0477125	10.4959	19.1422	20.9413	10.4539	71.5734	194.331	92.1196
ANN20850	'ann20850-ra'	RNA biosynthesis.transcriptional regulation.transcription factor (C2H2-ZF)	C2H2 zinc finger transcription factor	559.82	2.44513	0.400982	6.09785	1.08e-09	4.81e-07	179.479	201.497	139.976	815.407	531.79	1490.77	945.99
ANN20346	'ann20346-ra'	RNA biosynthesis.transcriptional regulation.C2C2 transcription factor superfamily.GATA trancription factor families.transcription factor (A/B-GATA)	transcription factor (A/B-GATA)	159.536	2.42224	0.347148	6.97754	3e-12	2.57e-09	57.7272	48.3593	44.0869	337.139	208.994	260.908	269.014
ANN19669	'ann19669-ra'	RNA biosynthesis.transcriptional regulation.MYB transcription factor superfamily.transcription factor (MYB-related)	transcription factor (MYB-related)	244.274	2.41561	0.527421	4.58005	4.65e-06	0.000543269	134.347	73.5464	23.1456	547.525	274.126	412.954	411.535
ANN20997	'ann20997-ra'	Protein modification.phosphorylation.STE protein kinase superfamily.protein kinase (MAP3K-MEKK)	protein kinase (MAP3K-MEKK)	298.782	2.41331	0.309578	7.79548	6.42e-15	1.1e-11	106.008	98.7336	78.2543	610.248	490.993	408.456	503.232
ANN14468	'ann14468-ra'	Enzyme classification.EC_2 transferases.EC_2.3 acyltransferase	Acetyl-CoA-benzylalcohol acetyltransferase OS=Clarkia breweri (sp|o64988|beath_clabr : 200.0) & Enzyme classification.EC_2 transferases.EC_2.3 acyltransferase(50.2.3 : 32.4)	107.041	2.40756	0.752776	3.19825	0.00138266	0.0430887	31.4876	64.4791	5.51086	376.341	102.35	62.0781	180.257
ANN14023	'ann14023-ra'	Protein modification.lipidation.Cys-linked S-acylation.acyl-protein thioesterase (APT)	acyl-protein thioesterase (APT)	67.6544	2.40566	0.499212	4.81892	1.44e-06	0.000212052	12.595	37.277	14.3282	129.367	122.391	89.9682	113.909
ANN01204	'ann01204-ra'	not assigned.not annotated	no hits & (original description: none)	42.4049	2.36457	0.729575	3.24103	0.001191	0.039007	10.4959	9.06737	22.0435	14.3742	67.9947	130.454	70.9409
ANN25425	'ann25425-ra'	Protein modification.phosphorylation.TKL protein kinase superfamily.LRR-VIII protein kinase families.protein kinase (LRR-VIII-2)	protein kinase (LRR-VIII-2)	580.77	2.36322	0.446685	5.29059	1.22e-07	2.99e-05	191.024	124.928	251.295	1117.26	1376.36	423.75	972.457
ANN22890	'ann22890-ra'	Solute transport.channels.calcium-permeable channel (OSCA)	calcium-permeable channel (OSCA)	699.674	2.36265	0.5621	4.20325	2.63e-05	0.00209754	438.727	175.302	69.4369	697.8	1820.83	995.948	1171.53
ANN01893	'ann01893-ra'	Polyamine metabolism.spermidine biosynthesis.S-adenosyl methionine decarboxylase	S-adenosyl methionine decarboxylase	1839.51	2.34831	0.327682	7.16645	7.7e-13	7.92e-10	823.924	560.162	427.643	2395.26	3228.68	3601.43	3075.12
ANN15161	'ann15161-ra'	RNA biosynthesis.transcriptional regulation.C2C2 transcription factor superfamily.transcription factor (DOF)	transcription factor (DOF)	70.9142	2.34527	0.488137	4.80453	1.55e-06	0.000224672	22.0413	19.1422	28.6565	175.103	116.665	63.8774	118.548
ANN02093	'ann02093-ra'	Lipid metabolism.fatty acid metabolism.citrate shuttle.cytosolic NADP-dependent malic enzyme	cytosolic NADP-dependent malic enzyme	52.2371	2.33983	0.437637	5.3465	8.97e-08	2.36e-05	17.8429	14.1048	19.8391	82.3247	79.4465	99.8647	87.212
ANN30501	'ann30501-ra'	RNA biosynthesis.transcriptional regulation.WRKY transcription factor activity.transcription factor (WRKY)	transcription factor (WRKY)	173.186	2.32445	0.540006	4.30448	1.67e-05	0.00147118	33.5867	81.6063	57.313	522.697	118.096	225.82	288.871
ANN01915	'ann01915-ra'	Enzyme classification.EC_1 oxidoreductases.EC_1.10 oxidoreductase acting on diphenol or related substance as donor	L-ascorbate oxidase homolog OS=Nicotiana tabacum (sp|p29162|asol_tobac : 560.0) & Enzyme classification.EC_1 oxidoreductases.EC_1.10 oxidoreductase acting on diphenol or related substance as donor(50.1.10 : 225.5)	140.062	2.28552	0.686542	3.32903	0.000871475	0.0315226	15.7438	25.1871	102.502	95.3921	445.902	155.645	232.313
ANN14074	'ann14074-ra'	Solute transport.carrier-mediated transport.APC superfamily.SulP family.sulfate transporter (SULTR)	sulfate transporter (SULTR)	96.7968	2.26685	0.702893	3.22503	0.00125958	0.0407344	53.5288	35.262	11.0217	211.692	240.487	28.7898	160.323
ANN20963	'ann20963-ra'	Carbohydrate metabolism.starch metabolism.degradation.hydrolysis and phosphorolysis.amylase activities.alpha amylase	alpha amylase	109.842	2.21229	0.408753	5.41228	6.22e-08	1.78e-05	37.7851	52.3892	26.4521	226.066	186.807	129.554	180.809
ANN02950	'ann02950-ra'	not assigned.not annotated	no hits & (original description: none)	26.5156	2.19433	0.609351	3.6011	0.00031687	0.0160527	11.5454	8.05988	8.81738	49.6562	24.335	56.68	43.557
ANN33225	'ann33225-ra'	Nutrient uptake.nitrogen assimilation.nitrate uptake system.transcriptional repressor (NIGT)	transcriptional repressor (NIGT)	289.763	2.15944	0.554213	3.89641	9.76e-05	0.0064776	146.942	84.6288	85.9695	973.522	222.593	224.921	473.679
ANN26616	'ann26616-ra'	Protein modification.lipidation.Cys-linked S-acylation.acyl-protein thioesterase (APT)	acyl-protein thioesterase (APT)	40.7208	2.15514	0.63073	3.4169	0.000633376	0.0252467	8.39668	21.1572	15.4304	37.8955	120.959	40.4857	66.4467
ANN28156	'ann28156-ra'	Enzyme classification.EC_3 hydrolases.EC_3.2 glycosylase	Class V chitinase OS=Arabidopsis thaliana (sp|o81862|chic_arath : 387.0) & Enzyme classification.EC_3 hydrolases.EC_3.2 glycosylase(50.3.2 : 150.5)	763.101	2.14159	0.498341	4.29744	1.73e-05	0.00150585	298.082	421.129	126.75	546.218	1327.69	1858.74	1244.22
ANN00393	'ann00393-ra'	RNA biosynthesis.transcriptional regulation.transcription factor (NAC)	transcription factor (NAC)	248.584	2.13895	0.317927	6.72778	1.72e-11	1.27e-08	120.702	70.524	84.8673	399.863	435.882	379.666	405.137
ANN18798	'ann18798-ra'	not assigned.not annotated	no hits & (original description: none)	74.0462	2.12713	0.471558	4.51085	6.46e-06	0.00070639	38.8347	27.2021	16.5326	122.834	78.7307	160.143	120.569
ANN25268	'ann25268-ra'	Lipid metabolism.lipid droplet-associated activities.dehydrogenase (STEROLEOSIN/SLO/HSD)	dehydrogenase (STEROLEOSIN)	24.9392	2.10004	0.596248	3.52209	0.000428151	0.0198338	12.595	8.05988	7.71521	37.8955	53.68	29.6895	40.4217
ANN01206	'ann01206-ra'	not assigned.not annotated	no hits & (original description: none)	56.6321	2.08223	0.662606	3.14249	0.00167515	0.0486646	15.7438	26.1946	23.1456	20.9079	80.1622	173.639	91.5696
ANN18477	'ann18477-ra'	not assigned.annotated	PLAT domain-containing protein 1 OS=Arabidopsis thaliana (sp|o65660|plat1_arath : 212.0)	1265.25	2.04747	0.462139	4.43042	9.41e-06	0.00093001	765.148	380.83	332.856	1193.05	1452.22	3467.37	2037.55
ANN28444	'ann28444-ra'	Solute transport.channels.anion channel (SLAC)	anion channel (SLAC)	74.9088	2.03643	0.610705	3.33456	0.000854358	0.0311568	41.9834	37.277	8.81738	107.153	197.543	56.68	120.458
ANN31507	'ann31507-ra'	RNA biosynthesis.transcriptional regulation.bZIP transcription factor superfamily.transcription factor (bZIP)	transcription factor (bZIP)	158.503	2.02884	0.471242	4.30531	1.67e-05	0.00147118	87.1156	60.4491	39.6782	152.889	192.532	418.352	254.591
ANN33222	'ann33222-ra'	Cell wall organisation.hemicellulose.xylan.biosynthesis.galacturonosyltransferase	galacturonosyltransferase	57.8582	2.0158	0.455901	4.42156	9.8e-06	0.000959742	18.8925	18.1347	31.963	81.018	76.5835	120.557	92.7196
ANN02436	'ann02436-ra'	not assigned.annotated	Probable inactive poly [ADP-ribose] polymerase SRO5 OS=Arabidopsis thaliana (sp|q9fjj3|sro5_arath : 249.0)	153.684	2.00141	0.359534	5.5667	2.6e-08	8.61e-06	73.471	65.4866	45.1891	265.268	289.157	183.535	245.987
ANN05593	'ann05593-ra'	Protein modification.phosphorylation.TKL protein kinase superfamily.RLCK-VII receptor-like protein kinase families.receptor-like protein kinase (RLCK-VIIa)	receptor-like protein kinase (RLCK-VIIa)	101.939	1.99756	0.423714	4.7144	2.42e-06	0.000323771	55.628	42.3144	24.2478	182.944	116.665	189.833	163.147
ANN20707	'ann20707-ra'	Protein modification.phosphorylation.TKL protein kinase superfamily.protein kinase (MAP3K-RAF)	protein kinase (MAP3K-RAF)	203.946	1.99107	0.459362	4.33442	1.46e-05	0.00133007	100.76	110.823	34.1673	347.593	414.41	215.924	325.976
ANN30692	'ann30692-ra'	Lipid metabolism.galactolipid and sulfolipid biosynthesis.UDP-sulfoquinovose:DAG sulfoquinovosyltransferase (SQD2)	UDP-sulfoquinovose:DAG sulfoquinovosyltransferase (SQD2)	1590.51	1.99095	0.613691	3.24422	0.00117771	0.0388191	1154.54	440.271	322.937	5386.39	999.165	1239.76	2541.77
ANN33407	'ann33407-ra'	not assigned.annotated	Jacalin-related lectin 3 OS=Arabidopsis thaliana (sp|f4hqx1|jal3_arath : 540.0)	659.333	1.98928	0.475256	4.18569	2.84e-05	0.00223183	417.735	224.669	153.202	1562.86	1114.4	483.129	1053.46
ANN27843	'ann27843-ra'	Cell wall organisation.pectin.homogalacturonan.modification and degradation.pectin methylesterase	pectin methylesterase	172.613	1.97645	0.40535	4.87591	1.08e-06	0.000166242	48.2809	48.3593	113.524	279.643	298.461	247.413	275.172
ANN25830	'ann25830-ra'	Protein homeostasis.ubiquitin-proteasome system.ubiquitin-fold protein conjugation.ubiquitin conjugation (ubiquitylation).ubiquitin-ligase E3 activities.RING-domain E3 ligase activities.RING-HC-class E3 ligase	RING-HC-class E3 ligase	158.873	1.95864	0.412436	4.74895	2.04e-06	0.00028416	47.2313	73.5464	73.8456	384.182	195.395	179.037	252.871
ANN01950	'ann01950-ra'	not assigned.not annotated	no hits & (original description: none)	65.9305	1.95686	0.427171	4.58098	4.63e-06	0.000543269	32.5371	27.2021	20.9413	138.515	87.3195	89.0685	104.968
ANN26034	'ann26034-ra'	Enzyme classification.EC_1 oxidoreductases.EC_1.14 oxidoreductase acting on paired donor with incorporation or reduction of molecular oxygen	Cytochrome P450 87A3 OS=Oryza sativa subsp. japonica (sp|q7xu38|c87a3_orysj : 454.0) & Enzyme classification.EC_1 oxidoreductases.EC_1.14 oxidoreductase acting on paired donor with incorporation or reduction of molecular oxygen(50.1.13 : 208.7)	3167.77	1.94859	0.523236	3.72412	0.000195999	0.0114525	1965.87	809.011	1136.34	1459.63	6030.77	7605.01	5031.81
ANN15293	'ann15293-ra'	not assigned.annotated	Dirigent protein 21 OS=Arabidopsis thaliana (sp|q9ss03|dir21_arath : 167.0)	144.672	1.94788	0.550701	3.5371	0.000404547	0.0190818	46.1817	103.771	28.6565	124.14	173.923	391.362	229.808
ANN13655	'ann13655-ra'	Enzyme classification.EC_2 transferases.EC_2.7 transferase transferring phosphorus-containing group	LEAF RUST 10 DISEASE-RESISTANCE LOCUS RECEPTOR-LIKE PROTEIN KINASE-like 2.5 OS=Arabidopsis thaliana (sp|f4hq20|lrl25_arath : 411.0) & Enzyme classification.EC_2 transferases.EC_2.7 transferase transferring phosphorus-containing group(50.2.7 : 134.5)	310.604	1.94409	0.390958	4.97264	6.6e-07	0.000116933	170.033	91.6812	122.341	725.241	411.547	342.779	493.189
ANN31267	'ann31267-ra'	Protein homeostasis.ubiquitin-proteasome system.ubiquitin-fold protein conjugation.ubiquitin conjugation (ubiquitylation).regulatory protein (DA1) of ubiquitin receptor activity	regulatory protein (DA1) of ubiquitin receptor activity	117.412	1.93075	0.514053	3.75594	0.000172695	0.0103256	71.3718	48.3593	26.4521	248.281	229.035	80.9714	186.096
ANN03088	'ann03088-ra'	RNA biosynthesis.transcriptional regulation.WRKY transcription factor activity.transcription factor (WRKY)	transcription factor (WRKY)	457.655	1.9203	0.386327	4.97066	6.67e-07	0.000116933	223.562	147.093	202.8	1027.1	402.242	743.137	724.16
ANN00627	'ann00627-ra'	Protein homeostasis.ubiquitin-proteasome system.ubiquitin-fold protein conjugation.ubiquitin conjugation (ubiquitylation).ubiquitin-ligase E3 activities.U-Box E3 ligase activities.group-II ligase	U-Box-group-II E3 ubiquitin protein ligase	145.492	1.91767	0.369744	5.18648	2.14e-07	4.69e-05	80.8181	54.4042	47.3934	215.612	183.228	291.497	230.112
ANN08173	'ann08173-ra'	not assigned.not annotated	no hits & (original description: none)	41.9715	1.8986	0.519173	3.65697	0.00025521	0.0140352	14.6942	13.0973	25.35	87.5517	43.6598	67.4762	66.2292
ANN20469	'ann20469-ra'	Polyamine metabolism.putrescine biosynthesis.cytosolic pathway.ornithine decarboxylase	ornithine decarboxylase	395.703	1.89366	0.307745	6.15334	7.59e-10	3.72e-07	186.826	162.205	154.304	710.867	712.871	447.142	623.627
ANN28342	'ann28342-ra'	Solute transport.carrier-mediated transport.CPA superfamily.CPA-2 family.proton:monovalent cation antiporter (CHX)	proton:monovalent cation antiporter (CHX)	80.693	1.88456	0.515176	3.65809	0.000254101	0.0140352	38.8347	44.3294	19.8391	156.809	166.766	57.5797	127.052
ANN26109	'ann26109-ra'	Cell wall organisation.hemicellulose.heteromannan.biosynthesis.mannan synthase activities.mannan synthase (CSLD)	mannan synthase (CSLD)	197.85	1.87592	0.414619	4.52444	6.06e-06	0.000676897	101.81	64.4791	88.1738	194.704	254.801	483.129	310.878
ANN01332	'ann01332-ra'	not assigned.not annotated	no hits & (original description: none)	172.974	1.86603	0.300119	6.21765	5.05e-10	2.88e-07	72.4214	81.6063	69.4369	245.667	269.116	299.594	271.459
ANN01774	'ann01774-ra'	Protein modification.phosphorylation.TKL protein kinase superfamily.protein kinase (LRK10-1-like)	protein kinase (LRK10-1-like)	197.475	1.8586	0.374685	4.96043	7.03e-07	0.000120558	83.9668	108.808	62.8238	367.194	203.984	358.073	309.751
ANN28495	'ann28495-ra'	not assigned.annotated	Putative glucuronosyltransferase PGSIP8 OS=Arabidopsis thaliana (sp|q8vzp6|gux8_arath : 665.0)	135.203	1.85805	0.408644	4.54686	5.45e-06	0.000629211	67.1734	67.5015	40.7804	145.048	187.522	303.193	211.921
ANN14890	'ann14890-ra'	Enzyme classification.EC_1 oxidoreductases.EC_1.1 oxidoreductase acting on CH-OH group of donor	Tropinone reductase 1 OS=Datura stramonium (sp|p50162|trn1_datst : 482.0) & Enzyme classification.EC_1 oxidoreductases.EC_1.1 oxidoreductase acting on CH-OH group of donor(50.1.1 : 428.8)	63.0144	1.85008	0.525504	3.52058	0.00043061	0.0198583	46.1817	19.1422	16.5326	125.447	60.1217	110.661	98.7432
ANN15270	'ann15270-ra'	not assigned.annotated	Basic 30 kDa endochitinase OS=Solanum lycopersicum (sp|q05538|chic_sollc : 541.0)	2265.64	1.84314	0.32881	5.60549	2.08e-08	7.12e-06	637.098	1302.68	1022.82	4071.81	2877.97	3681.5	3543.76
ANN31462	'ann31462-ra'	Protein modification.phosphorylation.CMGC protein kinase superfamily.protein kinase (GSK)	protein kinase (GSK)	35.9397	1.83057	0.566245	3.23281	0.00122577	0.0400186	19.9421	16.1198	11.0217	67.9505	28.6294	71.9746	56.1848
ANN11231	'ann11231-ra'	Solute transport.carrier-mediated transport.ZIP family.metal cation transporter (ZIP)	metal cation transporter (ZIP)	48.1875	1.82049	0.534825	3.4039	0.000664299	0.0259898	30.438	20.1497	13.2261	77.0977	105.929	42.2851	75.1038
ANN24923	'ann24923-ra'	Enzyme classification.EC_1 oxidoreductases.EC_1.14 oxidoreductase acting on paired donor with incorporation or reduction of molecular oxygen	Hyoscyamine 6-dioxygenase OS=Hyoscyamus niger (sp|p24397|hy6h_hyoni : 285.0) & Enzyme classification.EC_1 oxidoreductases.EC_1.14 oxidoreductase acting on paired donor with incorporation or reduction of molecular oxygen(50.1.13 : 149.7)	56.7276	1.81827	0.484664	3.75161	0.000175701	0.0104446	23.0909	24.1797	27.5543	138.515	65.8475	61.1784	88.5135
ANN30044	'ann30044-ra'	Secondary metabolism.terpenoids.carotenoid biosynthesis.xanthophylls.carotenoid hydroxylase activities.carotenoid beta-ring hydroxylase (BCH)	carotenoid beta ring hydroxylase	207.556	1.81749	0.47258	3.84589	0.000120115	0.00762509	125.95	101.756	47.3934	260.042	194.68	515.518	323.413
ANN01302	'ann01302-ra'	not assigned.annotated	Probable E3 ubiquitin-protein ligase RHY1A OS=Arabidopsis thaliana (sp|q852u6|rhy1a_arath : 122.0)	157.731	1.78764	0.411464	4.34458	1.4e-05	0.00128131	65.0743	75.5614	71.6412	273.109	128.116	332.882	244.703
ANN02664	'ann02664-ra'	Solute transport.carrier-mediated transport.solute transporter (MTCC)	solute transporter (MTCC)	272.692	1.78278	0.5591	3.18866	0.00142936	0.0440812	136.446	169.258	62.8238	142.435	344.268	780.924	422.542
ANN01695	'ann01695-ra'	RNA biosynthesis.transcriptional regulation.MYB transcription factor superfamily.transcription factor (MYB)	transcription factor (MYB)	246.303	1.76877	0.364743	4.84936	1.24e-06	0.00018732	144.843	123.921	66.1304	420.771	309.197	412.954	380.974
ANN30778	'ann30778-ra'	Cell wall organisation.lignin.monolignol conjugation and polymerization.lignin laccase	lignin laccase	55.4245	1.75565	0.548839	3.19885	0.00137978	0.0430887	22.0413	23.1722	30.8608	58.8034	46.5227	151.147	85.4909
ANN31050	'ann31050-ra'	RNA biosynthesis.transcriptional regulation.C2C2 transcription factor superfamily.GATA trancription factor families.transcription factor (A/B-GATA)	transcription factor (A/B-GATA)	136.88	1.75028	0.493199	3.54883	0.00038695	0.0185088	71.3718	41.3069	76.0499	83.6314	300.608	248.312	210.851
ANN25227	'ann25227-ra'	Protein modification.phosphorylation.protein tyrosine phosphatase (PTP) superfamily.atypical PTP phosphatase (PFA-DSP)	atypical PTP phosphatase (PFA-DSP)	123.973	1.72964	0.388963	4.44679	8.72e-06	0.000878826	69.2726	45.3368	57.313	262.655	137.421	171.839	190.638
ANN02509	'ann02509-ra'	not assigned.not annotated	no hits & (original description: none)	364.797	1.72867	0.388474	4.4499	8.59e-06	0.000874756	189.975	172.28	144.385	889.891	386.496	405.757	560.715
ANN31892	'ann31892-ra'	Redox homeostasis.tocopherol biosynthesis.4-hydroxyphenylpyruvate dioxygenase (HPPD)	4-hydroxyphenylpyruvate dioxygenase (HPPD)	721.53	1.71003	0.53848	3.17566	0.00149494	0.045085	523.743	327.433	162.019	1186.52	367.887	1761.58	1105.33
ANN08808	'ann08808-ra'	Polyamine metabolism.polyamine degradation.FAD-dependent polyamine oxidase activities.peroxisomal polyamine oxidase (PAO2/3/4)	peroxisomal polyamine oxidase (PAO2/3/4)	902.224	1.68521	0.306884	5.49136	3.99e-08	1.24e-05	362.107	386.874	535.656	1025.79	1460.1	1642.82	1376.24
ANN09004	'ann09004-ra'	not assigned.not annotated	no hits & (original description: none)	35.0213	1.67521	0.507545	3.30061	0.000964755	0.0336061	20.9917	19.1422	9.91955	52.2697	60.1217	47.6832	53.3582
ANN01459	'ann01459-ra'	RNA biosynthesis.transcriptional regulation.bZIP transcription factor superfamily.transcription factor (bZIP)	transcription factor (bZIP)	416.831	1.65317	0.270556	6.11025	9.95e-10	4.65e-07	225.661	169.258	208.311	680.812	571.871	645.072	632.585
ANN09461	'ann09461-ra'	Chromatin organisation.DNA methylation.RNA-directed DNA methylation (RdDM) pathway.non-canonical RdDM pathway.siRNA-binding factor (AGO2)	siRNA-binding factor (AGO2) of non-canonical RdDM pathway	161.746	1.64721	0.459582	3.58414	0.000338188	0.0168831	114.405	79.5914	40.7804	194.704	173.923	367.07	245.233
ANN14793	'ann14793-ra'	Enzyme classification.EC_2 transferases.EC_2.7 transferase transferring phosphorus-containing group	G-type lectin S-receptor-like serine/threonine-protein kinase At4g27290 OS=Arabidopsis thaliana (sp|o81832|y4729_arath : 631.0) & Enzyme classification.EC_2 transferases.EC_2.7 transferase transferring phosphorus-containing group(50.2.7 : 139.7)	162.02	1.63888	0.3771	4.34601	1.39e-05	0.00128131	66.1239	69.5165	100.298	326.685	167.482	242.014	245.394
ANN26187	'ann26187-ra'	Secondary metabolism.terpenoids.carotenoid biosynthesis.apocarotenoids.class-CCD4 carotenoid cleavage dioxygenase	carotenoid cleavage dioxygenase (CCD4)	465.786	1.63157	0.383777	4.25135	2.12e-05	0.00176224	332.718	127.951	221.537	636.383	879.637	596.489	704.17
ANN21079	'ann21079-ra'	Enzyme classification.EC_3 hydrolases.EC_3.2 glycosylase	Glucan endo-1,3-beta-glucosidase 7 OS=Arabidopsis thaliana (sp|q9m069|e137_arath : 453.0) & Enzyme classification.EC_3 hydrolases.EC_3.2 glycosylase(50.3.2 : 318.0)	146.621	1.58335	0.464561	3.40826	0.000653783	0.0257606	125.95	41.3069	52.9043	233.907	269.116	156.545	219.856
ANN08941	'ann08941-ra'	not assigned.annotated	U-box domain-containing protein 8 OS=Arabidopsis thaliana (sp|o81902|pub8_arath : 375.0)	244.032	1.57874	0.478492	3.2994	0.00096893	0.0336061	201.52	82.6138	82.6629	531.844	190.385	375.167	365.799
ANN26980	'ann26980-ra'	not assigned.not annotated	no hits & (original description: none)	170.191	1.57835	0.429083	3.67843	0.000234678	0.0132958	64.0247	136.011	56.2108	192.091	340.689	232.118	254.966
ANN26495	'ann26495-ra'	Protein homeostasis.ubiquitin-proteasome system.ubiquitin-fold protein conjugation.ubiquitin conjugation (ubiquitylation).ubiquitin-ligase E3 activities.RING-domain E3 ligase activities.RING-H2-class ligase activities.ubiquitin protein ligase (DRR1)	ubiquitin protein ligase (DRR1)	467.107	1.56899	0.253341	6.19319	5.9e-10	3.03e-07	246.653	246.834	212.719	750.069	691.399	654.969	698.812
ANN17839	'ann17839-ra'	not assigned.not annotated	no hits & (original description: none)	374.415	1.56816	0.362046	4.33139	1.48e-05	0.00133666	269.743	187.392	109.115	603.714	519.623	556.903	560.08
ANN11983	'ann11983-ra'	not assigned.not annotated	no hits & (original description: none)	317.267	1.56494	0.320896	4.87679	1.08e-06	0.000166242	159.537	195.452	125.648	444.292	385.781	592.891	474.321
ANN05441	'ann05441-ra'	RNA processing.RNA homeostasis.mRNA deadenylation-dependent decay.mRNA deadenylation.CCR4-NOT complex.deadenylase component CAF1	deadenylase component CAF1 of CCR4-NOT complex	356.129	1.5637	0.436582	3.58169	0.000341373	0.0169598	176.33	246.834	116.83	401.17	332.816	862.795	532.26
ANN17976	'ann17976-ra'	Protein modification.phosphorylation.STE protein kinase superfamily.protein kinase (MAP3K-MEKK)	protein kinase (MAP3K-MEKK)	709.97	1.55417	0.291449	5.33257	9.68e-08	2.49e-05	438.727	316.35	327.345	853.302	1052.84	1271.25	1059.13
ANN02266	'ann02266-ra'	Redox homeostasis.controlled reactive oxygen generation.NADPH-oxidase (Rboh)	NADPH-oxidase (Rboh)	401.78	1.55135	0.317273	4.88966	1.01e-06	0.000159817	188.925	167.243	256.806	759.217	499.582	538.91	599.236
ANN21229	'ann21229-ra'	not assigned.not annotated	no hits & (original description: none)	346.522	1.55043	0.417642	3.71234	0.000205352	0.0119313	135.396	238.774	154.304	759.217	274.126	517.317	516.887
ANN28884	'ann28884-ra'	not assigned.annotated	U-box domain-containing protein 4 OS=Arabidopsis thaliana (sp|o22193|pub4_arath : 109.0)	174.369	1.54661	0.476127	3.24832	0.00116088	0.0383874	103.909	91.6812	70.539	466.507	169.629	143.949	260.028
ANN30909	'ann30909-ra'	Protein homeostasis.proteolysis.aspartic-type peptidase activities.A1-class protease (Pepsin)	Pepsin-type protease	108.13	1.53933	0.423065	3.63852	0.000274214	0.014689	53.5288	51.3818	61.7217	84.9382	208.279	188.933	160.717
ANN08613	'ann08613-ra'	Multi-process regulation.ROP-GTPase regulatory system.RopGAP GTPase-activating activities.regulatory protein (ARO) of RenGAP activity	regulatory protein (ARO) of RenGAP activity	149.628	1.53632	0.418976	3.66684	0.000245567	0.0136508	117.554	60.4491	51.8021	274.416	156.03	237.516	222.654
ANN26031	'ann26031-ra'	Phytohormone action.gibberellin.biosynthesis.ent-kaurene oxidase	ent-kaurene oxidase	1162.25	1.52308	0.414132	3.67775	0.0002353	0.0132958	827.073	453.368	520.225	841.541	2404.15	1927.12	1724.27
ANN00628	'ann00628-ra'	Solute transport.primary active transport.P-type ATPase superfamily.P2 family.P2A-type calcium cation-transporting ATPase (ECA)	P2A-type calcium cation-transporting ATPase (ECA)	74.0494	1.50069	0.471225	3.18466	0.00144926	0.0440952	47.2313	21.1572	47.3934	156.809	88.0353	83.6704	109.505
ANN08366	'ann08366-ra'	Coenzyme metabolism.NAD/NADP biosynthesis.NAD kinase	NAD kinase	468.902	1.47114	0.258816	5.68414	1.31e-08	5.2e-06	228.81	247.841	268.93	731.775	605.511	730.542	689.276
ANN25429	'ann25429-ra'	not assigned.annotated	Probable galacturonosyltransferase 15 OS=Arabidopsis thaliana (sp|q8l4b0|gautf_arath : 541.0)	130.924	1.46408	0.434925	3.36628	0.000761903	0.0285964	51.4297	46.3443	111.319	229.986	209.71	136.752	192.149
ANN10405	'ann10405-ra'	not assigned.annotated	Basic endochitinase (Fragment) OS=Solanum lycopersicum (sp|q05537|chid_sollc : 439.0)	218.966	1.46151	0.292594	4.99501	5.88e-07	0.000110007	107.058	112.838	130.056	320.152	278.421	365.271	321.281
ANN25474	'ann25474-ra'	Phytohormone action.brassinosteroid.perception and signal transduction.scaffold protein (TTL)	scaffold protein (TTL) of brassinosteroid signalling	87.1232	1.4581	0.439207	3.31984	0.00090068	0.0321523	74.5205	35.262	29.7587	112.38	125.969	144.849	127.733
ANN00345	'ann00345-ra'	Secondary metabolism.betaines.glycinebetaine biosynthesis.betaine-aldehyde dehydrogenase	betaine-aldehyde dehydrogenase	98.0392	1.4564	0.41112	3.54251	0.000396338	0.0187831	70.3222	39.2919	47.3934	172.49	162.472	96.266	143.742
ANN08149	'ann08149-ra'	not assigned.annotated	Ricin B-like lectin R40G2 OS=Oryza sativa subsp. japonica (sp|q6z4n6|40g2_orysj : 207.0)	1479.39	1.4546	0.448757	3.24139	0.00118949	0.039007	1169.24	680.053	523.532	1651.72	1218.89	3632.92	2167.84
ANN31290	'ann31290-ra'	Protein modification.phosphorylation.protein serine/threonine phosphatase superfamily.PPM/PP2C Mn/Mg-dependent phosphatase families.clade B phosphatase	clade B phosphatase	135.403	1.45119	0.395339	3.67076	0.000241834	0.0135903	83.9668	77.5764	56.2108	131.981	181.081	281.6	198.221
ANN00981	'ann00981-ra'	Phytohormone action.auxin.perception and signal transduction.transcriptional co-repressor (TPL/TPR)	auxin signalling transcriptional co-repressor (TPL/TPR)	130.412	1.44396	0.333601	4.3284	1.5e-05	0.00134316	77.6693	80.5988	51.8021	199.931	192.532	179.936	190.8
ANN01406	'ann01406-ra'	Enzyme classification.EC_3 hydrolases.EC_3.2 glycosylase	Glucan endo-1,3-beta-D-glucosidase OS=Olea europaea (sp|q94g86|all9_oleeu : 437.0) & Enzyme classification.EC_3 hydrolases.EC_3.2 glycosylase(50.3.2 : 196.1)	227.466	1.44048	0.399658	3.60429	0.000313011	0.0159357	181.578	123.921	61.7217	354.127	321.365	322.086	332.526
ANN08116	'ann08116-ra'	Protein homeostasis.ubiquitin-proteasome system.ubiquitin-fold protein conjugation.ubiquitin conjugation (ubiquitylation).ubiquitin-ligase E3 activities.RING-domain E3 ligase activities.RING-v-class E3 ligase	RING-v-class E3 ligase	83.8169	1.43916	0.410093	3.50934	0.000449212	0.0204009	49.3305	56.4192	29.7587	96.6989	115.949	154.745	122.464
ANN25776	'ann25776-ra'	Carbohydrate metabolism.nucleotide sugar biosynthesis.UDP-D-xylose biosynthesis.UDP-D-apiose / UPD-D-xylose synthetase	UDP-D-apiose / UPD-D-xylose synthetase	509.716	1.43204	0.320534	4.46767	7.91e-06	0.000813223	262.396	337.508	227.048	606.328	639.866	985.152	743.782
ANN09279	'ann09279-ra'	Phytohormone action.brassinosteroid.perception and signal transduction.transcription factor (BES/BZR)	transcription factor (BES/BZR)	189.22	1.42807	0.426783	3.34612	0.000819499	0.0303156	141.694	89.6662	76.0499	269.189	157.461	401.258	275.969
ANN05475	'ann05475-ra'	Protein homeostasis.protein quality control.cytosolic Hsp70 chaperone system.co-chaperone (Hsp40)	co-chaperone (Hsp40)	122.564	1.41165	0.403859	3.4954	0.00047335	0.0206172	89.2147	71.5315	39.6782	228.68	156.03	150.247	178.319
ANN33125	'ann33125-ra'	RNA biosynthesis.transcriptional regulation.WRKY transcription factor activity.transcription factor (WRKY)	transcription factor (WRKY)	88.7574	1.39905	0.42038	3.32807	0.000874492	0.0315226	33.5867	45.3368	67.2325	165.956	94.4769	125.955	128.796
ANN28816	'ann28816-ra'	Protein modification.phosphorylation.CAMK protein kinase superfamily.protein kinase (CDPK)	protein kinase (CDPK)	400.946	1.39464	0.327711	4.25568	2.08e-05	0.00174252	219.363	211.572	231.456	687.346	372.182	683.758	581.095
ANN28403	'ann28403-ra'	not assigned.annotated	Osmotin-like protein OSML81 OS=Solanum commersonii (sp|p50702|os81_solco : 453.0)	853.56	1.39165	0.440177	3.16157	0.00156924	0.0466417	208.867	608.521	596.275	746.149	1481.57	1479.98	1235.9
ANN29627	'ann29627-ra'	not assigned.not annotated	no hits & (original description: none)	210.859	1.39067	0.431986	3.21926	0.00128524	0.0413044	130.149	139.033	79.3564	493.948	224.74	197.93	305.54
ANN02897	'ann02897-ra'	not assigned.annotated	Oxalate--CoA ligase OS=Arabidopsis thaliana (sp|q9smt7|4clla_arath : 787.0)	6077.65	1.39012	0.421384	3.29893	0.000970538	0.0336061	2070.83	5604.64	2395.02	7290.31	6803.77	12301.4	8798.48
ANN30707	'ann30707-ra'	not assigned.not annotated	no hits & (original description: none)	541.19	1.38726	0.2739	5.06483	4.09e-07	8.21e-05	270.793	295.193	331.754	854.609	631.993	862.795	783.132
ANN08846	'ann08846-ra'	RNA biosynthesis.transcriptional regulation.WRKY transcription factor activity.transcription factor (WRKY)	transcription factor (WRKY)	308.551	1.38196	0.393431	3.51259	0.000443762	0.0203032	219.363	181.347	112.422	418.157	288.441	631.577	446.058
ANN23098	'ann23098-ra'	RNA biosynthesis.transcriptional regulation.WRKY transcription factor activity.transcription factor (WRKY)	transcription factor (WRKY)	490.501	1.38055	0.394751	3.49726	0.000470071	0.0205711	240.355	359.672	216.026	878.13	374.329	874.491	708.983
ANN02427	'ann02427-ra'	RNA biosynthesis.transcriptional regulation.transcription factor (bHLH)	transcription factor (bHLH)	70.8911	1.37764	0.421783	3.26623	0.00108989	0.0366287	45.1322	40.2994	33.0652	83.6314	143.147	80.0717	102.283
ANN28505	'ann28505-ra'	not assigned.annotated	GEM-like protein 5 OS=Arabidopsis thaliana (sp|q9lyv6|geml5_arath : 340.0)	386.363	1.36783	0.366393	3.73322	0.000189047	0.0111095	289.685	184.37	173.041	589.34	359.298	722.445	557.028
ANN24511	'ann24511-ra'	Protein homeostasis.proteolysis.serine-type peptidase activities.S8-class protease (subtilisin) families.protease (SBT1)	protease (SBT1)	197.62	1.36427	0.302229	4.51402	6.36e-06	0.000703416	89.2147	113.846	128.954	258.735	303.471	291.497	284.568
ANN12130	'ann12130-ra'	not assigned.not annotated	no hits & (original description: none)	199.532	1.35948	0.411447	3.30414	0.000952687	0.0335529	124.901	133.996	76.0499	439.065	198.258	224.921	287.415
ANN05141	'ann05141-ra'	not assigned.annotated	Early nodulin-like protein 1 OS=Oryza sativa subsp. japonica (sp|q5jnj5|enol1_orysj : 135.0)	1057.27	1.3584	0.380134	3.57349	0.000352258	0.0173331	637.098	343.553	799.075	1898.7	1027.79	1637.42	1521.3
ANN25598	'ann25598-ra'	not assigned.annotated	Glycerophosphodiester phosphodiesterase GDPDL4 OS=Arabidopsis thaliana (sp|q9fj62|gpdl4_arath : 827.0)	489.793	1.35172	0.287459	4.70231	2.57e-06	0.000339157	292.834	207.542	327.345	672.972	768.698	669.363	703.678
ANN09294	'ann09294-ra'	Multi-process regulation.Programmed Cell Death (PCD) system.regulatory protein (CAD1)	PCD regulatory protein (CAD1)	283.216	1.35135	0.347737	3.88613	0.000101854	0.00662955	157.438	190.415	130.056	469.12	265.537	486.728	407.128
ANN07727	'ann07727-ra'	not assigned.annotated	Ultraviolet-B receptor UVR8 OS=Arabidopsis thaliana (sp|q9fn03|uvr8_arath : 117.0)	931.025	1.35062	0.372311	3.62766	0.000286005	0.0152397	717.916	401.987	452.993	1790.24	819.515	1403.5	1337.75
ANN15425	'ann15425-ra'	not assigned.not annotated	no hits & (original description: none)	1792.56	1.34697	0.321014	4.19597	2.72e-05	0.0021494	1162.94	1093.12	778.134	3315.2	1791.48	2614.48	2573.72
ANN20629	'ann20629-ra'	Chromatin organisation.post-translational histone modification.histone methylation.JmjC-domain histone demethylase activities.histone demethylase (JMJD6)	histone demethylase (JMJD6)	521.675	1.33734	0.30147	4.43607	9.16e-06	0.000914744	362.107	255.901	270.032	571.046	853.155	817.811	747.337
ANN08656	'ann08656-ra'	not assigned.not annotated	no hits & (original description: none)	160.761	1.32823	0.413851	3.20943	0.00132999	0.0421928	56.6776	86.6438	131.159	288.79	153.883	247.413	230.028
ANN09434	'ann09434-ra'	Carbohydrate metabolism.nucleotide sugar biosynthesis.UDP-L-arabinose biosynthesis.UDP-D-xylose 4-epimerase	UDP-D-xylose 4-epimerase	293.801	1.31773	0.418513	3.14861	0.00164051	0.0477992	245.603	161.198	98.0934	275.722	400.095	582.094	419.304
ANN02353	'ann02353-ra'	Protein homeostasis.ubiquitin-proteasome system.ubiquitin-fold protein conjugation.ubiquitin conjugation (ubiquitylation).ubiquitin-ligase E3 activities.RING-domain E3 ligase activities.RING-v-class E3 ligase	RING-v-class E3 ligase	303.071	1.31761	0.317909	4.14461	3.4e-05	0.00261243	183.677	179.332	157.611	384.182	337.826	575.797	432.602
ANN31011	'ann31011-ra'	not assigned.not annotated	no hits & (original description: none)	69.9247	1.31622	0.381484	3.45026	0.000560051	0.0230383	46.1817	34.2545	39.6782	103.233	83.7409	112.46	99.8112
ANN33215	'ann33215-ra'	Lipid metabolism.lipid trafficking.endoplasmic reticulum-plastid lipid transfer.phospholipid transverse translocation.ALA-ALIS flippase complex.P4-type ATPase component ALA	active component ALA of ALA-ALIS flippase complex	578.577	1.31466	0.321067	4.09466	4.23e-05	0.00315066	375.751	354.635	264.521	908.185	569.724	998.647	825.519
ANN15060	'ann15060-ra'	Lipid metabolism.galactolipid and sulfolipid biosynthesis.UDP-sulfoquinovose:DAG sulfoquinovosyltransferase (SQD2)	UDP-sulfoquinovose:DAG sulfoquinovosyltransferase (SQD2)	4845.18	1.31464	0.404627	3.24902	0.00115803	0.0383874	3623.17	2142.92	2569.16	11386.9	4343.07	5005.83	6911.95
ANN16845	'ann16845-ra'	Coenzyme metabolism.thiamine pyrophosphate biosynthesis.thiamine monophosphate phosphatase (Th2)	thiamine monophosphate phosphatase (Th2)	91.6856	1.3101	0.357169	3.66802	0.000244441	0.0136508	66.1239	41.3069	50.6999	131.981	129.548	130.454	130.661
ANN20509	'ann20509-ra'	not assigned.annotated	Protein PSK SIMULATOR 2 OS=Arabidopsis thaliana (sp|q9sa91|psi2_arath : 583.0)	278.559	1.30104	0.294905	4.41171	1.03e-05	0.000985705	186.826	155.153	139.976	466.507	337.826	385.064	396.466
ANN14588	'ann14588-ra'	Solute transport.carrier-mediated transport.DMT superfamily.NST-TPT group.nucleotide sugar transporter (UTR7)	nucleotide sugar transporter (UTR7)	115.605	1.2943	0.331566	3.9036	9.48e-05	0.00637009	67.1734	70.524	62.8238	196.011	156.746	140.35	164.369
ANN01543	'ann01543-ra'	Solute transport.carrier-mediated transport.solute transporter (MTCC)	solute transporter (MTCC)	1194.98	1.29228	0.307291	4.2054	2.61e-05	0.00209392	689.577	855.355	533.452	1656.95	1328.4	2106.16	1697.17
ANN31445	'ann31445-ra'	Photosynthesis.calvin cycle.transketolase	transketolase	5569.59	1.28646	0.338473	3.80078	0.000144244	0.00877752	3013.36	2503.6	4199.28	8859.71	5119.65	9721.96	7900.44
ANN28250	'ann28250-ra'	Carbohydrate metabolism.starch metabolism.biosynthesis.starch synthase activities.granule-bound starch (amylose) synthase	granule-bound starch (amylose) synthase	2256.51	1.28043	0.354251	3.61448	0.000300955	0.0156358	1593.27	1582.76	771.521	4100.55	2628.18	2862.79	3197.17
ANN20796	'ann20796-ra'	Secondary metabolism.terpenoids.cycloartenol biosynthesis.squalene epoxidase	squalene epoxidase	297.513	1.27232	0.35788	3.55515	0.000377759	0.0181536	227.76	127.951	167.53	284.87	497.435	479.531	420.612
ANN18409	'ann18409-ra'	not assigned.annotated	Pollen-specific protein C13 OS=Zea mays (sp|p33050|psc13_maize : 107.0)	375.568	1.26753	0.379733	3.33796	0.00084397	0.0309978	162.686	245.826	253.5	308.391	727.901	555.104	530.465
ANN05310	'ann05310-ra'	RNA processing.mRNA silencing.miRNA pathway.miRNA biogenesis.regulatory protein (DRB2)	regulatory protein (DRB2) of miRNA biogenesis pathway	170.336	1.25998	0.325317	3.87309	0.000107464	0.0069507	127	97.7261	76.0499	254.815	219.015	247.413	240.414
ANN08463	'ann08463-ra'	not assigned.annotated	Protein LEAD-SENSITIVE 1 OS=Arabidopsis thaliana (sp|q93v51|pse1_arath : 410.0)	663.704	1.25882	0.353603	3.55997	0.000370896	0.0180772	407.239	486.616	279.952	659.904	853.871	1294.64	936.139
ANN00334	'ann00334-ra'	Amino acid metabolism.shikimate group amino acid biosynthesis.tryptophan.anthranilate phosphoribosyltransferase	anthranilate phosphoribosyltransferase	797.39	1.25459	0.34753	3.61001	0.000306184	0.015744	434.528	445.309	532.349	1654.33	744.363	973.456	1124.05
ANN01472	'ann01472-ra'	not assigned.annotated	Thaumatin-like protein 1 OS=Arabidopsis thaliana (sp|a0a1p8b554|thlp1_arath : 249.0)	152.052	1.2498	0.313171	3.99079	6.59e-05	0.00470313	106.008	80.5988	83.7651	189.477	238.339	214.124	213.98
ANN01600	'ann01600-ra'	Protein homeostasis.ubiquitin-proteasome system.ubiquitin-fold protein conjugation.ubiquitin conjugation (ubiquitylation).ubiquitin-ligase E3 activities.RING-domain E3 ligase activities.RING-HC-class E3 ligase	RING-HC-class E3 ligase	341.824	1.24601	0.304056	4.09796	4.17e-05	0.00312885	227.76	170.265	210.515	406.397	428.725	607.285	480.802
ANN24433	'ann24433-ra'	not assigned.not annotated	no hits & (original description: none)	83.7956	1.24208	0.371703	3.34159	0.000832992	0.0307043	46.1817	63.4716	39.6782	116.3	130.979	106.162	117.814
ANN30237	'ann30237-ra'	Cytoskeleton organisation.microfilament network.actin-membrane compartment interaction.NET-type actin-membrane nexus protein families.actin-binding protein (NET4)	actin-binding protein (NET4)	456.915	1.23995	0.377964	3.28061	0.00103581	0.0351561	249.801	261.946	303.097	861.142	334.963	730.542	642.216
ANN12372	'ann12372-ra'	not assigned.not annotated	no hits & (original description: none)	385.552	1.23515	0.341151	3.62053	0.000294005	0.0155853	278.14	202.505	208.311	750.069	389.359	484.929	541.452
ANN12165	'ann12165-ra'	Protein modification.phosphorylation.TKL protein kinase superfamily.LRR-VI protein kinase families.protein kinase (LRR-VI-2)	protein kinase (LRR-VI-2)	376.226	1.21184	0.342723	3.53592	0.000406352	0.0190818	215.165	249.856	214.924	675.585	324.227	577.596	525.803
ANN17639	'ann17639-ra'	Protein homeostasis.ubiquitin-proteasome system.ubiquitin-fold protein conjugation.Cullin-based ubiquitylation complexes.CUL4-DDB1 E3 ubiquitin ligase complexes.substrate adaptor activities.COP1-SPA substrate adaptor subcomplex.component COP1	component COP1 of COP1-SPA E3 ligase subcomplex	188.978	1.20771	0.2988	4.04186	5.3e-05	0.00389535	108.107	122.913	111.319	296.63	276.273	218.623	263.842
ANN25460	'ann25460-ra'	Carbohydrate metabolism.nucleotide sugar biosynthesis.nucleotide rhamnose biosynthesis.UDP-L-rhamnose synthase (RHM)	UDP-L-rhamnose synthase (RHM)	611.877	1.20259	0.309081	3.89086	9.99e-05	0.00654459	432.429	399.972	279.952	645.53	942.622	970.757	852.97
ANN02161	'ann02161-ra'	RNA processing.RNA modification.mRNA polyadenylation.Cleavage Stimulatory Factor (CstF) complex.component ESP1	component ESP1 of Cleavage Stimulatory Factor (CstF) complex	215.286	1.19945	0.337117	3.55796	0.000373744	0.0181301	135.396	93.6962	163.122	257.428	277.705	364.371	299.835
ANN01339	'ann01339-ra'	Protein homeostasis.ubiquitin-proteasome system.N-degron pathways.Ac/N-degron pathway.Doa10 E3 ubiquitin ligase complex.E3 ubiquitin ligase component Doa10	ubiquitin ligase component Doa10 of ER-associated protein degradation (ERAD) machinery	614.556	1.17177	0.26911	4.35422	1.34e-05	0.00124847	412.487	358.665	362.615	746.149	777.287	1030.14	851.191
ANN00213	'ann00213-ra'	not assigned.annotated	Protein EARLY FLOWERING 5 OS=Poncirus trifoliata (sp|g3chk5|elf5_pontr : 147.0)	341.393	1.17078	0.338108	3.46275	0.00053469	0.0224439	226.71	207.542	196.187	318.845	445.902	653.169	472.639
ANN02754	'ann02754-ra'	not assigned.not annotated	no hits & (original description: none)	497.319	1.16811	0.342684	3.40871	0.000652719	0.0257606	355.809	300.231	262.317	804.953	422.999	837.604	688.518
ANN20905	'ann20905-ra'	RNA biosynthesis.transcriptional regulation.WRKY transcription factor activity.transcription factor (WRKY)	transcription factor (WRKY)	122.096	1.15461	0.360788	3.20024	0.00137312	0.0430522	100.76	52.3892	73.8456	182.944	158.893	163.742	168.526
ANN17927	'ann17927-ra'	Vesicle trafficking.endocytic trafficking.ESCRT-mediated sorting.ESCRT-III complex.associated component VPS60	associated protein of ESCRT-III complex (VPS60)	491.895	1.15001	0.333676	3.44649	0.000567916	0.0232549	331.669	360.68	223.741	816.713	474.532	744.037	678.427
ANN00258	'ann00258-ra'	not assigned.not annotated	no hits & (original description: none)	213.175	1.1346	0.31391	3.6144	0.000301039	0.0156358	160.587	113.846	125.648	300.55	238.339	340.08	292.99
ANN01088	'ann01088-ra'	not assigned.not annotated	no hits & (original description: none)	221.615	1.11994	0.291821	3.83777	0.000124155	0.00778544	129.099	138.026	152.1	303.164	349.994	257.309	303.489
ANN11748	'ann11748-ra'	Protein modification.phosphorylation.TKL protein kinase superfamily.G-Lectin protein kinase families.protein kinase (SD-1)	protein kinase (SD-1)	184.174	1.11483	0.322498	3.45685	0.000546537	0.0227063	89.2147	135.003	124.546	271.802	208.279	276.202	252.094
ANN01141	'ann01141-ra'	not assigned.not annotated	no hits & (original description: none)	118.018	1.11089	0.318694	3.48574	0.000490771	0.0210295	82.9172	67.5015	73.8456	156.809	176.786	150.247	161.281
ANN01391	'ann01391-ra'	Multi-process regulation.G-protein-dependent signalling.heterotrimeric G-protein complex.non-canonical component alpha (XLG)	non-canonical component XLG of heterotrimeric G-protein complex	431.771	1.10712	0.335587	3.29906	0.000970076	0.0336061	254	329.448	236.967	824.554	465.227	480.43	590.07
ANN09017	'ann09017-ra'	External stimuli response.pathogen.defense mechanisms.systemic acquired resistance (SAR).regulatory protein (CBP60/SARD)	regulatory protein (CBP60) of systemic acquired resistance	381.35	1.10356	0.289652	3.80996	0.000138988	0.00850806	238.256	267.991	220.435	457.359	454.491	649.57	520.474
ANN20628	'ann20628-ra'	Amino acid metabolism.shikimate group amino acid biosynthesis.shikimate pathway.3-deoxy-D-arabino-heptulosonate 7-phosphate (DAHP) synthase	3-deoxy-D-arabino-heptulosonate 7-phosphate (DAHP) synthase	1117.06	1.10201	0.276763	3.9818	6.84e-05	0.00485088	813.428	609.529	706.493	1872.56	1311.22	1389.11	1524.3
ANN08657	'ann08657-ra'	RNA biosynthesis.DNA-dependent RNA polymerase complexes.RNA polymerase II complex.subunit NRPB1	subunit NRPB1 of RNA polymerase II complex	964.478	1.0994	0.345376	3.18321	0.0014565	0.0441849	710.569	512.81	618.319	969.602	1034.95	1940.61	1315.06
ANN02746	'ann02746-ra'	RNA biosynthesis.transcriptional regulation.transcription factor (NAC)	transcription factor (NAC)	1316.6	1.0983	0.313504	3.5033	0.00045954	0.0204608	1063.23	902.707	548.882	1694.84	1675.53	2014.39	1794.92
ANN08538	'ann08538-ra'	not assigned.not annotated	no hits & (original description: none)	299.301	1.09417	0.317559	3.44558	0.000569839	0.0232549	239.305	142.055	191.778	354.127	387.212	481.33	407.556
ANN10440	'ann10440-ra'	Vesicle trafficking.endocytic trafficking.ESCRT-mediated sorting.ESCRT-III complex.associated component FREE1	associated protein of ESCRT-III complex (FREE1)	274.25	1.05241	0.32792	3.20936	0.00133032	0.0421928	209.917	198.475	126.75	342.366	316.354	451.64	370.12
ANN06128	'ann06128-ra'	Chromatin organisation.nucleosome remodeling.INO80 chromatin remodeling complex.component IES2	component IES2 of INO80 chromatin remodeling complex	408.426	1.03732	0.299471	3.46385	0.000532505	0.0224439	302.281	242.804	257.908	473.04	467.374	707.15	549.188
ANN08582	'ann08582-ra'	Chromatin organisation.DNA methylation.RNA-directed DNA methylation (RdDM) pathway.non-canonical RdDM pathway.protein factor (NERD)	protein factor (NERD) of non-canonical RdDM pathway	323.642	1.02438	0.319251	3.20869	0.0013334	0.0421928	259.248	193.437	187.369	382.875	355.72	563.201	433.932
ANN33541	'ann33541-ra'	Enzyme classification.EC_3 hydrolases.EC_3.2 glycosylase	Glucan endo-1,3-beta-glucosidase, acidic isoform PR-Q OS=Nicotiana tabacum (sp|p36401|e13h_tobac : 546.0) & Enzyme classification.EC_3 hydrolases.EC_3.2 glycosylase(50.3.2 : 446.5)	937.711	1.01263	0.306003	3.30923	0.000935524	0.0330616	648.644	778.786	436.46	1377.31	1057.14	1327.93	1254.13
ANN17602	'ann17602-ra'	not assigned.annotated	U-box domain-containing protein 4 OS=Arabidopsis thaliana (sp|o22193|pub4_arath : 218.0)	357.717	0.986472	0.312544	3.15626	0.00159805	0.0472252	293.884	202.505	223.741	403.783	418.704	603.687	475.391
ANN34487	'ann34487-ra'	Nucleotide metabolism.purines.phosphotransfers.guanylate kinase	guanylate kinase	326.184	0.984042	0.28983	3.39524	0.000685682	0.0264725	182.628	245.826	228.15	516.163	385.781	398.559	433.501
ANN25456	'ann25456-ra'	not assigned.not annotated	no hits & (original description: none)	1060.02	0.983445	0.275171	3.57395	0.000351642	0.0173331	752.553	725.39	659.099	1068.91	1659.79	1494.37	1407.69
ANN03011	'ann03011-ra'	not assigned.annotated	Cell number regulator 6 OS=Zea mays (sp|b6sgc5|cnr6_maize : 330.0)	183.12	0.970449	0.307557	3.15535	0.00160307	0.0472378	134.347	141.048	95.889	228.68	261.243	237.516	242.48
ANN05134	'ann05134-ra'	not assigned.not annotated	no hits & (original description: none)	184.819	0.959194	0.297105	3.22847	0.00124454	0.0403748	131.198	131.981	113.524	220.839	226.172	285.199	244.07
ANN20684	'ann20684-ra'	Carbohydrate metabolism.starch metabolism.biosynthesis.plastidial phosphoglucose isomerase	plastidial phosphoglucose isomerase	981.98	0.945832	0.293384	3.22387	0.00126471	0.0407719	800.833	639.753	572.028	1591.61	1005.61	1282.05	1293.09
ANN20102	'ann20102-ra'	Vesicle trafficking.multi-pathway trafficking regulation.clathrin coated vesicle (CCV) machinery.CCV accessory factor activities.adaptor protein (ECA1/2)	clathrin coated vesicle adaptor protein (ECA1/2)	459.565	0.815441	0.249813	3.26421	0.00109771	0.0367714	352.661	330.455	316.324	531.844	606.227	619.881	585.984
